# Supplementary material for: Molecular Insights into the Pathogenesis of Alzheimer's Disease and Its Relationship to Normal Aging
Source: PLoS One. 2011 Dec 28;6(12):e29610. doi: 10.1371/journal.pone.0029610 (PMC3247273; doi:10.1371/journal.pone.0029610)
Supplement: Table S2 — Gene sets that comprise gene expression biomarkers of aging and AD progression. (XLS) [file pone.0029610.s008.xls]

## Sheet: Lipa
'RSE_00000862609'	'NOTCH2NL'	'Notch homolog 2 (Drosophila) N-terminal like'
'Contig56513_RC'	'FIBIN'	'fin bud initiation factor homolog (zebrafish)'
'NM_013974'	'DDAH2'	'dimethylarginine dimethylaminohydrolase 2'
'Contig52830_RC'	'FAM59B'	'family with sequence similarity 59, member B'
'NM_018653'	'GPRC5C'	'G protein-coupled receptor, family C, group 5, member C'
'Contig924_RC'	'KIF1B'	'kinesin family member 1B'
'NM_018071'	''	'hypothetical protein FLJ10357'
'Contig48473_RC'	'C11orf93'	'chromosome 11 open reading frame 93'
'NM_003379'	'EZR'	'ezrin'
'Contig41813_RC'	''	'hypothetical LOC645321'
'Contig729_RC'	'RIN2'	'Ras and Rab interactor 2'
'Contig53401_RC'	'GLI3'	'GLI family zinc finger 3'
'Contig43791_RC'	'TGFB2'	'transforming growth factor, beta 2'
'NM_016518'	'PIPOX'	'pipecolic acid oxidase'
'NM_015642'	'ZBTB20'	'zinc finger and BTB domain containing 20'
'Contig53742_RC'	'STON2'	'stonin 2'
'NM_000029'	'AGT'	'angiotensinogen (serpin peptidase inhibitor, clade A, member 8)'
'NM_001400'	'S1PR1'	'sphingosine-1-phosphate receptor 1'
'NM_006111'	'ACAA2'	'acetyl-Coenzyme A acyltransferase 2'
'Contig52082_RC'	'STK17B'	'serine/threonine kinase 17b'
'NM_000305'	'PON2'	'paraoxonase 2'
'NM_001546'	'ID4'	'inhibitor of DNA binding 4, dominant negative helix-loop-helix protein'
'AL133574'	'TEAD1'	'TEA domain family member 1 (SV40 transcriptional enhancer factor)'
'NM_006984'	'CLDN10'	'claudin 10'
'NM_004390'	'CTSH'	'cathepsin H'
'Contig53719_RC'	'C5orf33'	'chromosome 5 open reading frame 33'
'NM_000835'	'GRIN2C'	'glutamate receptor, ionotropic, N-methyl D-aspartate 2C'
'Contig29647_RC'	'LFNG'	'LFNG O-fucosylpeptide 3-beta-N-acetylglucosaminyltransferase'
'NM_004905'	'PRDX6'	'peroxiredoxin 6'
'NM_005954'	'MT3'	'metallothionein 3'
'NM_000540'	'RYR1'	'ryanodine receptor 1 (skeletal)'
'Contig58471_RC'	'SLC27A1'	'solute carrier family 27 (fatty acid transporter), member 1'
'Contig41560_RC'	'CPT1A'	'carnitine palmitoyltransferase 1A (liver)'
'NM_002775'	'HTRA1'	'HtrA serine peptidase 1'
'AL049367'	'GNG12'	'guanine nucleotide binding protein (G protein), gamma 12'
'NM_005086'	'SSPN'	'sarcospan (Kras oncogene-associated gene)'
'NM_000137'	'FAH'	'fumarylacetoacetate hydrolase (fumarylacetoacetase)'
'NM_002193'	'INHBB'	'inhibin, beta B'
'NM_012190'	'ALDH1L1'	'aldehyde dehydrogenase 1 family, member L1'
'NM_005031'	'FXYD1'	'FXYD domain containing ion transport regulator 1'
'NM_001993'	'F3'	'coagulation factor III (thromboplastin, tissue factor)'
'NM_003759'	'SLC4A4'	'solute carrier family 4, sodium bicarbonate cotransporter, member 4'
'AL049969'	'PDLIM5'	'PDZ and LIM domain 5'
'NM_001492'	'GDF1'	'growth differentiation factor 1'
'NM_001678'	'ATP1B2'	'ATPase, Na+/K+ transporting, beta 2 polypeptide'
'Contig55727_RC'	'SLC7A11'	'solute carrier family 7, (cationic amino acid transporter, y+ system) member 11'
'Contig35000_RC'	'SALL3'	'sal-like 3 (Drosophila)'
'NM_003986'	'BBOX1'	'butyrobetaine (gamma), 2-oxoglutarate dioxygenase (gamma-butyrobetaine hydroxylase) 1'
'NM_016246'	'HSD17B14'	'hydroxysteroid (17-beta) dehydrogenase 14'
'AK002039'	'MRVI1'	'murine retrovirus integration site 1 homolog'
'NM_006868'	'RAB31'	'RAB31, member RAS oncogene family'
'AI076473_RC'	'RUFY3'	'RUN and FYVE domain containing 3'
'NM_003672'	'CDC14A'	'CDC14 cell division cycle 14 homolog A (S. cerevisiae)'
'NM_014738'	'KIAA0195'	'KIAA0195'
'NM_000387'	'SLC25A20'	'solute carrier family 25 (carnitine/acylcarnitine translocase), member 20'
'NM_000041'	'APOE'	'apolipoprotein E'
'NM_005274'	'GNG5'	'guanine nucleotide binding protein (G protein), gamma 5'
'NM_005855'	'RAMP1'	'receptor (G protein-coupled) activity modifying protein 1'
'NM_021082'	'SLC15A2'	'solute carrier family 15 (H+/peptide transporter), member 2'
'NM_000702'	'ATP1A2'	'ATPase, Na+/K+ transporting, alpha 2 (+) polypeptide'
'NM_001182'	'ALDH7A1'	'aldehyde dehydrogenase 7 family, member A1'
'AL080199'	'ELOVL2'	'elongation of very long chain fatty acids (FEN1/Elo2, SUR4/Elo3, yeast)-like 2'
'NM_000182'	'HADHA'	'hydroxyacyl-Coenzyme A dehydrogenase/3-ketoacyl-Coenzyme A thiolase/enoyl-Coenzyme A hydratase (trifunctional protein), alpha subunit'
'NM_006227'	'PLTP'	'phospholipid transfer protein'
'Contig37598'	'ALDH6A1'	'aldehyde dehydrogenase 6 family, member A1'
'NM_000099'	'CST3'	'cystatin C'
'Contig30480_RC'	'BMPR1B'	'bone morphogenetic protein receptor, type IB'
'NM_000183'	'HADHB'	'hydroxyacyl-Coenzyme A dehydrogenase/3-ketoacyl-Coenzyme A thiolase/enoyl-Coenzyme A hydratase (trifunctional protein), beta subunit'
'NM_014817'	''	'TLR4 interactor with leucine rich repeats'
'NM_006271'	'S100A1'	'S100 calcium binding protein A1'
'NM_006457'	'PDLIM5'	'PDZ and LIM domain 5'
'Contig54726_RC'	'USP3'	'ubiquitin specific peptidase 3'
'NM_016250'	'NDRG2'	'NDRG family member 2'
'NM_006365'	'C1orf61'	'chromosome 1 open reading frame 61'
'NM_005979'	'S100A13'	'S100 calcium binding protein A13'
'NM_000690'	'ALDH2'	'aldehyde dehydrogenase 2 family (mitochondrial)'
'NM_005245'	'FAT1'	'FAT tumor suppressor homolog 1 (Drosophila)'
'NM_019025'	'SMOX'	'spermine oxidase'
'NM_003362'	'UNG'	'uracil-DNA glycosylase'
'NM_000280'	'PAX6'	'paired box 6'
'NM_006719'	'ABLIM1'	'actin binding LIM protein 1'
'NM_000676'	'ADORA2B'	'adenosine A2b receptor'
'NM_004386'	'NCAN'	'neurocan'
'NM_004466'	'GPC5'	'glypican 5'
'NM_019886'	'CHST7'	'carbohydrate (N-acetylglucosamine 6-O) sulfotransferase 7'
'NM_014214'	'IMPA2'	'inositol(myo)-1(or 4)-monophosphatase 2'
'NM_001979'	'EPHX2'	'epoxide hydrolase 2, cytoplasmic'
'NM_003098'	'SNTA1'	'syntrophin, alpha 1 (dystrophin-associated protein A1, 59kDa, acidic component)'
'AB011540'	'LRP4'	'low density lipoprotein receptor-related protein 4'
'AB037778'	'NHSL1'	'NHS-like 1'
'NM_002637'	'PHKA1'	'phosphorylase kinase, alpha 1 (muscle)'
'Contig1667_RC'	'SSPN'	'sarcospan (Kras oncogene-associated gene)'
'AB037858'	'LRRC8A'	'leucine rich repeat containing 8 family, member A'
'NM_006623'	'PHGDH'	'phosphoglycerate dehydrogenase'
'NM_000168'	'GLI3'	'GLI family zinc finger 3'
'NM_018281'	'ECHDC2'	'enoyl Coenzyme A hydratase domain containing 2'
'M37712'	'GPR125'	'G protein-coupled receptor 125'
'NM_000362'	'TIMP3'	'TIMP metallopeptidase inhibitor 3'
'Contig55022_RC'	'ASRGL1'	'asparaginase like 1'
'NM_002313'	'ABLIM1'	'actin binding LIM protein 1'
'NM_000120'	'EPHX1'	'epoxide hydrolase 1, microsomal (xenobiotic)'
'NM_003272'	'GPR137B'	'G protein-coupled receptor 137B'
'NM_001899'	'CST4'	'cystatin S'
'NM_000381'	'MID1'	'midline 1 (Opitz/BBB syndrome)'
'NM_002206'	'ITGA7'	'integrin, alpha 7'
'AL137578'	'EMX2OS'	'EMX2 opposite strand (non-protein coding)'
'Contig57903_RC'	'SASH1'	'SAM and SH3 domain containing 1'
'NM_014799'	'HEPH'	'hephaestin'
'Contig45964_RC'	'NTRK2'	'neurotrophic tyrosine kinase, receptor, type 2'
'NM_003713'	'PPAP2B'	'phosphatidic acid phosphatase type 2B'
'NM_016938'	'EFEMP2'	'EGF-containing fibulin-like extracellular matrix protein 2'
'NM_020659'	'TTYH1'	'tweety homolog 1 (Drosophila)'
'NM_004393'	'DAG1'	'dystroglycan 1 (dystrophin-associated glycoprotein 1)'
'NM_017640'	'LRRC16A'	'leucine rich repeat containing 16A'
'NM_000115'	'EDNRB'	'endothelin receptor type B'
'NM_017577'	'GRAMD1C'	'GRAM domain containing 1C'
'NM_014745'	'FAM38A'	'family with sequence similarity 38, member A'
'Contig48971_RC'	'CHDH'	'choline dehydrogenase'
'Contig3124_RC'	'PSMB7'	'proteasome (prosome, macropain) subunit, beta type, 7'
'NM_007177'	'FAM107A'	'family with sequence similarity 107, member A'
'AL137567'	'RIMKLB'	'ribosomal modification protein rimK-like family member B'
'NM_006783'	'GJB6'	'gap junction protein, beta 6, 30kDa'
'NM_004171'	'SLC1A2'	'solute carrier family 1 (glial high affinity glutamate transporter), member 2'
'NM_004172'	'SLC1A3'	'solute carrier family 1 (glial high affinity glutamate transporter), member 3'
'AL157452'	'SLC1A2'	'solute carrier family 1 (glial high affinity glutamate transporter), member 2'
'NM_000165'	'GJA1'	'gap junction protein, alpha 1, 43kDa'
'NM_001036'	'RYR3'	'ryanodine receptor 3'
'Contig54761_RC'	'CAMTA1'	'calmodulin binding transcription activator 1'
'AF131748'	'SUCLG2'	'succinate-CoA ligase, GDP-forming, beta subunit'
'Contig44111_RC'	'PHKA1'	'phosphorylase kinase, alpha 1 (muscle)'
'Contig56689_RC'	'POU2F1'	'POU class 2 homeobox 1'
'AI393246_RC'	'CD2AP'	'CD2-associated protein'
'NM_003500'	'ACOX2'	'acyl-Coenzyme A oxidase 2, branched chain'
'NM_004252'	'SLC9A3R1'	'solute carrier family 9 (sodium/hydrogen exchanger), member 3 regulator 1'
'Contig27908_RC'	'NPAS3'	'neuronal PAS domain protein 3'
'NM_002999'	'SDC4'	'syndecan 4'
'NM_017435'	'SLCO1C1'	'solute carrier organic anion transporter family, member 1C1'
'Contig63683_RC'	'EPB41L5'	'erythrocyte membrane protein band 4.1 like 5'
'NM_133443'	'GPT2'	'glutamic pyruvate transaminase (alanine aminotransferase) 2'
'Contig693_RC'	'NFIA'	'nuclear factor I/A'
'NM_130468'	'CHST14'	'carbohydrate (N-acetylgalactosamine 4-0) sulfotransferase 14'
'NM_052831'	'C6orf192'	'chromosome 6 open reading frame 192'
'NM_031313'	'ALPPL2'	'alkaline phosphatase, placental-like 2'
'NM_024843'	'CYBRD1'	'cytochrome b reductase 1'
'AK055239'	'ARSD'	'arylsulfatase D'
'NM_015162'	'ACSBG1'	'acyl-CoA synthetase bubblegum family member 1'
'NM_024071'	'ZFYVE21'	'zinc finger, FYVE domain containing 21'
'NM_024723'	'MICALL2'	'MICAL-like 2'
'AK055553'	'TTC28'	'tetratricopeptide repeat domain 28'
'NM_138463'	'TLCD1'	'TLC domain containing 1'
'NM_032644'	'PPARA'	'peroxisome proliferator-activated receptor alpha'
'NM_080388'	'S100A16'	'S100 calcium binding protein A16'
'AL359558'	'MCC'	'mutated in colorectal cancers'
'NM_024042'	'METRN'	'meteorin, glial cell differentiation regulator'
'AK056229'	''	'hypothetical protein LOC727973'
'NM_025080'	'ASRGL1'	'asparaginase like 1'
'AK024775'	'DPY19L3'	'dpy-19-like 3 (C. elegans)'
'NM_021923'	'FGFRL1'	'fibroblast growth factor receptor-like 1'
'NM_052953'	'LRRC3B'	'leucine rich repeat containing 3B'
'NM_014562'	'OTX1'	'orthodenticle homeobox 1'
'AK026728'	'AQP4'	'aquaporin 4'
'NM_005647'	'TBL1X'	'transducin (beta)-like 1X-linked'
'ENST00000295535'	'ATP13A4'	'ATPase type 13A4'
'Contig4539'	'RHOBTB3'	'Rho-related BTB domain containing 3'
'NM_020663'	'RHOJ'	'ras homolog gene family, member J'
'NM_032491'	'RFX4'	'regulatory factor X, 4 (influences HLA class II expression)'
'NM_138284'	'IL17D'	'interleukin 17D'
'NM_031279'	'AGXT2L1'	'alanine-glyoxylate aminotransferase 2-like 1'
'NM_024952'	'C14orf159'	'chromosome 14 open reading frame 159'
'NM_032173'	'ZNRF3'	'zinc and ring finger 3'
'NM_004098'	'EMX2'	'empty spiracles homeobox 2'
'NM_031481'	'SLC25A18'	'solute carrier family 25 (mitochondrial carrier), member 18'
'NM_024728'	'C7orf10'	'chromosome 7 open reading frame 10'
'NM_032289'	'PSD2'	'pleckstrin and Sec7 domain containing 2'
'AK027101'	'PPARA'	'peroxisome proliferator-activated receptor alpha'
'NM_024911'	'GPR177'	'G protein-coupled receptor 177'
'NM_003302'	'TRIP6'	'thyroid hormone receptor interactor 6'
'NM_175622'	'MT1JP'	'metallothionein 1J (pseudogene)'
'NM_033044'	'MACF1'	'microtubule-actin crosslinking factor 1'
'NM_003944'	'SELENBP1'	'selenium binding protein 1'
'NM_014033'	'METTL7A'	'methyltransferase like 7A'
'NM_015035'	'ZHX3'	'zinc fingers and homeoboxes 3'
'NM_032092'	'PCDHGA11'	'protocadherin gamma subfamily A, 11'
'NM_000142'	'FGFR3'	'fibroblast growth factor receptor 3'
'NM_001719'	'BMP7'	'bone morphogenetic protein 7'
'NM_005682'	'GPR56'	'G protein-coupled receptor 56'
'NM_152459'	'C16orf89'	'chromosome 16 open reading frame 89'
'NM_012304'	'FBXL7'	'F-box and leucine-rich repeat protein 7'
'NM_000391'	'TPP1'	'tripeptidyl peptidase I'
'NM_004767'	'GPR37L1'	'G protein-coupled receptor 37 like 1'
'NM_004840'	'ARHGEF6'	'Rac/Cdc42 guanine nucleotide exchange factor (GEF) 6'
'NM_018912'	'PCDHGA1'	'protocadherin gamma subfamily A, 1'
'NM_021913'	'AXL'	'AXL receptor tyrosine kinase'
'NM_032192'	'PPP1R1B'	'protein phosphatase 1, regulatory (inhibitor) subunit 1B'
'NM_006108'	'SPON1'	'spondin 1, extracellular matrix protein'
'NM_015541'	'LRIG1'	'leucine-rich repeats and immunoglobulin-like domains 1'
'NM_174933'	'PHYHD1'	'phytanoyl-CoA dioxygenase domain containing 1'
'NM_080911'	'UNG'	'uracil-DNA glycosylase'
'NM_172110'	'EYA2'	'eyes absent homolog 2 (Drosophila)'
'NM_005559'	'LAMA1'	'laminin, alpha 1'
'NM_018920'	'PCDHGA7'	'protocadherin gamma subfamily A, 7'
'NM_005271'	'GLUD1'	'glutamate dehydrogenase 1'
'NM_182848'	'CLDN10'	'claudin 10'
'NM_023927'	'GRAMD3'	'GRAM domain containing 3'
'NM_000346'	'SOX9'	'SRY (sex determining region Y)-box 9'
'NM_032119'	'GPR98'	'G protein-coupled receptor 98'
'NM_003217'	'TMBIM6'	'transmembrane BAX inhibitor motif containing 6'
'NM_172087'	'TNFSF13'	'tumor necrosis factor (ligand) superfamily, member 13'
'NM_032088'	'PCDHGA8'	'protocadherin gamma subfamily A, 8'
'NM_003848'	'SUCLG2'	'succinate-CoA ligase, GDP-forming, beta subunit'
'NM_015430'	'PAMR1'	'peptidase domain containing associated with muscle regeneration 1'
'NM_030906'	'STK33'	'serine/threonine kinase 33'
'NM_032466'	'ASPH'	'aspartate beta-hydroxylase'
'NM_003038'	'SLC1A4'	'solute carrier family 1 (glutamate/neutral amino acid transporter), member 4'
'NM_002998'	'SDC2'	'syndecan 2'
'NM_144579'	'SFXN5'	'sideroflexin 5'
'NM_015278'	'SASH1'	'SAM and SH3 domain containing 1'
'NM_018913'	'PCDHGA10'	'protocadherin gamma subfamily A, 10'
'NM_005589'	'ALDH6A1'	'aldehyde dehydrogenase 6 family, member A1'
'NM_005426'	'TP53BP2'	'tumor protein p53 binding protein, 2'
'NM_005524'	'HES1'	'hairy and enhancer of split 1, (Drosophila)'
'NM_030935'	'TSC22D4'	'TSC22 domain family, member 4'
'NM_015069'	'ZNF423'	'zinc finger protein 423'
'NM_000940'	'PON3'	'paraoxonase 3'
'NM_177414'	'PPAP2B'	'phosphatidic acid phosphatase type 2B'
'NM_020925'	'CACHD1'	'cache domain containing 1'
'NM_153362'	'PRSS35'	'protease, serine, 35'
'NM_170782'	'KCNN3'	'potassium intermediate/small conductance calcium-activated channel, subfamily N, member 3'
'NM_003735'	'PCDHGA12'	'protocadherin gamma subfamily A, 12'
'NM_053279'	'FAM167A'	'family with sequence similarity 167, member A'
'NM_014079'	'KLF15'	'Kruppel-like factor 15'
'NM_021939'	'FKBP10'	'FK506 binding protein 10, 65 kDa'
'NM_003736'	'PCDHGB4'	'protocadherin gamma subfamily B, 4'
'NM_152444'	'PTGR2'	'prostaglandin reductase 2'
'NM_152288'	'ORAI3'	'ORAI calcium release-activated calcium modulator 3'
'NM_012344'	'NTSR2'	'neurotensin receptor 2'
'NM_016499'	'TMEM216'	'transmembrane protein 216'
'NM_018925'	'PCDHGB5'	'protocadherin gamma subfamily B, 5'
'NM_017711'	'GDPD2'	'glycerophosphodiester phosphodiesterase domain containing 2'
'NM_005595'	'NFIA'	'nuclear factor I/A'
'NM_003732'	'EIF4EBP3'	'eukaryotic translation initiation factor 4E binding protein 3'
'NM_175617'	'MT1E'	'metallothionein 1E'
'NM_018929'	'PCDHGC5'	'protocadherin gamma subfamily C, 5'
'NM_000273'	'GPR143'	'G protein-coupled receptor 143'
'NM_175885'	'FAM181B'	'family with sequence similarity 181, member B'
'NM_018924'	'PCDHGB3'	'protocadherin gamma subfamily B, 3'
'NM_138737'	'HEPH'	'hephaestin'
'NM_018921'	'PCDHGA9'	'protocadherin gamma subfamily A, 9'
'NM_018916'	'PCDHGA3'	'protocadherin gamma subfamily A, 3'
'NM_001604'	'PAX6'	'paired box 6'
'NM_018171'	'APPL2'	'adaptor protein, phosphotyrosine interaction, PH domain and leucine zipper containing 2'
'NM_031442'	'TMEM47'	'transmembrane protein 47'
'NM_003702'	'RGS20'	'regulator of G-protein signaling 20'
'NM_004096'	'EIF4EBP2'	'eukaryotic translation initiation factor 4E binding protein 2'
'NM_134433'	'RFX2'	'regulatory factor X, 2 (influences HLA class II expression)'
'NM_058179'	'PSAT1'	'phosphoserine aminotransferase 1'
'NM_015645'	'C1QTNF5'	'C1q and tumor necrosis factor related protein 5'
'NM_173638'	'NBPF15'	'neuroblastoma breakpoint family, member 15'
'NM_018915'	'PCDHGA2'	'protocadherin gamma subfamily A, 2'
'NM_012121'	'CDC42EP4'	'CDC42 effector protein (Rho GTPase binding) 4'
'NM_139202'	'MLC1'	'megalencephalic leukoencephalopathy with subcortical cysts 1'
'NM_020428'	'SLC44A2'	'solute carrier family 44, member 2'
'NM_018922'	'PCDHGB1'	'protocadherin gamma subfamily B, 1'
'NM_021943'	'ZFAND3'	'zinc finger, AN1-type domain 3'
'NM_018919'	'PCDHGA6'	'protocadherin gamma subfamily A, 6'
'NM_018927'	'PCDHGB7'	'protocadherin gamma subfamily B, 7'
'NM_002825'	'PTN'	'pleiotrophin'
'NM_018928'	'PCDHGC4'	'protocadherin gamma subfamily C, 4'
'NM_031934'	'RAB34'	'RAB34, member RAS oncogene family'
'NM_005228'	'EGFR'	'epidermal growth factor receptor (erythroblastic leukemia viral (v-erb-b) oncogene homolog, avian)'
'NM_018397'	'CHDH'	'choline dehydrogenase'
'NM_016081'	'PALLD'	'palladin, cytoskeletal associated protein'
'NM_153000'	'APCDD1'	'adenomatosis polyposis coli down-regulated 1'
'NM_015595'	''	'Src homology 3 domain-containing guanine nucleotide exchange factor'
'NM_153342'	'TMEM150A'	'transmembrane protein 150A'
'NM_024766'	'C2orf34'	'chromosome 2 open reading frame 34'
'NM_152661'	''	'hypothetical LOC440556'
'NM_138375'	'CABLES1'	'Cdk5 and Abl enzyme substrate 1'
'NM_024408'	'NOTCH2'	'Notch homolog 2 (Drosophila)'
'NM_012334'	'MYO10'	'myosin X'
'NM_003106'	'SOX2'	'SRY (sex determining region Y)-box 2'
'NM_152725'	'SLC39A12'	'solute carrier family 39 (zinc transporter), member 12'
'NM_018923'	'PCDHGB2'	'protocadherin gamma subfamily B, 2'
'NM_018918'	'PCDHGA5'	'protocadherin gamma subfamily A, 5'
'NM_018917'	'PCDHGA4'	'protocadherin gamma subfamily A, 4'
'NM_170721'	'MSI2'	'musashi homolog 2 (Drosophila)'
'NM_020524'	'PBXIP1'	'pre-B-cell leukemia homeobox interacting protein 1'
'NM_144672'	'OTOA'	'otoancorin'
'NM_152737'	'RNF182'	'ring finger protein 182'
'NM_012417'	'PITPNC1'	'phosphatidylinositol transfer protein, cytoplasmic 1'
'NM_170726'	'ALDH4A1'	'aldehyde dehydrogenase 4 family, member A1'
'NM_025201'	'PLEKHO2'	'pleckstrin homology domain containing, family O member 2'
'NM_021948'	'BCAN'	'brevican'
'NM_032501'	'ACSS1'	'acyl-CoA synthetase short-chain family member 1'
'NM_025149'	'ACSF2'	'acyl-CoA synthetase family member 2'
'NM_005631'	'SMO'	'smoothened homolog (Drosophila)'
'NM_033103'	'RHPN2'	'rhophilin, Rho GTPase binding protein 2'
'NM_004099'	'STOM'	'stomatin'
'NM_173462'	'PAPLN'	'papilin, proteoglycan-like sulfated glycoprotein'
'NM_033290'	'MID1'	'midline 1 (Opitz/BBB syndrome)'
'NM_002394'	'SLC3A2'	'solute carrier family 3 (activators of dibasic and neutral amino acid transport), member 2'
'NM_005952'	'MT1X'	'metallothionein 1X'
'NM_018926'	'PCDHGB6'	'protocadherin gamma subfamily B, 6'
'NM_178507'	'OAF'	'OAF homolog (Drosophila)'
'NM_000696'	'ALDH9A1'	'aldehyde dehydrogenase 9 family, member A1'
'NM_032208'	'ANTXR1'	'anthrax toxin receptor 1'
'NM_176870'	'MT1M'	'metallothionein 1M'
'NM_003269'	'NR2E1'	'nuclear receptor subfamily 2, group E, member 1'
'NM_000503'	'EYA1'	'eyes absent homolog 1 (Drosophila)'
'NM_006832'	'FERMT2'	'fermitin family homolog 2 (Drosophila)'
'NM_021902'	'FXYD1'	'FXYD domain containing ion transport regulator 1'
'NM_175875'	'SIX5'	'SIX homeobox 5'
'NM_138415'	'PHF21B'	'PHD finger protein 21B'
'BC040156'	''	'hypothetical protein LOC284570'
'AK092579'	'IL17RD'	'interleukin 17 receptor D'
'BC040678'	''	'hypothetical LOC643763'
'HSS00130473'	''	'similar to hCG2038817'
'hCT1644663.3'	'ATP13A5'	'ATPase type 13A5'
'AL832622'	'NBPF11'	'neuroblastoma breakpoint family, member 11'
'AL365371'	'FKBP10'	'FK506 binding protein 10, 65 kDa'
'hCT1970462'	'ACSF2'	'acyl-CoA synthetase family member 2'
'AB033041'	'VANGL2'	'vang-like 2 (van gogh, Drosophila)'
'AL357198'	'TP53BP2'	'tumor protein p53 binding protein, 2'
'NM_004635'	'MAPKAPK3'	'mitogen-activated protein kinase-activated protein kinase 3'
'NM_002588'	'PCDHGC3'	'protocadherin gamma subfamily C, 3'
'NM_002213'	'ITGB5'	'integrin, beta 5'
'NM_017901.2'	'TPCN1'	'two pore segment channel 1'
'NM_080757'	'MT1P3'	'metallothionein 1 pseudogene 3'
'NM_172089'	'TNFSF12-TNFSF13'	'TNFSF12-TNFSF13 readthrough'
'ENST00000264245'	'ARHGAP31'	'Rho GTPase activating protein 31'
'NM_003269'	'NR2E1'	'nuclear receptor subfamily 2, group E, member 1'
'NM_005036'	'PPARA'	'peroxisome proliferator-activated receptor alpha'
'NM_005502'	'ABCA1'	'ATP-binding cassette, sub-family A (ABC1), member 1'
'NM_003038'	'SLC1A4'	'solute carrier family 1 (glutamate/neutral amino acid transporter), member 4'
'NM_000387'	'SLC25A20'	'solute carrier family 25 (carnitine/acylcarnitine translocase), member 20'
'NM_004252'	'SLC9A3R1'	'solute carrier family 9 (sodium/hydrogen exchanger), member 3 regulator 1'
'NM_001979'	'EPHX2'	'epoxide hydrolase 2, cytoplasmic'
'NM_004172'	'SLC1A3'	'solute carrier family 1 (glial high affinity glutamate transporter), member 3'
'NM_031481'	'SLC25A18'	'solute carrier family 25 (mitochondrial carrier), member 18'
'NM_000029_sat'	'AGT'	'angiotensinogen (serpin peptidase inhibitor, clade A, member 8)'
'NM_021082'	'SLC15A2'	'solute carrier family 15 (H+/peptide transporter), member 2'
'NM_000041_sat'	'APOE'	'apolipoprotein E'
'NM_000120'	'EPHX1'	'epoxide hydrolase 1, microsomal (xenobiotic)'
'NM_005072'	'SLC12A4'	'solute carrier family 12 (potassium/chloride transporters), member 4'
'NM_017435'	'SLCO1C1'	'solute carrier organic anion transporter family, member 1C1'
'NM_005951'	'MT1H'	'metallothionein 1H'
'AY369853'	''	'solute carrier family 1 (glial high affinity glutamate transporter), member 2'
'NM_000240'	'MAOA'	'monoamine oxidase A'
'NM_003759'	'SLC4A4'	'solute carrier family 4, sodium bicarbonate cotransporter, member 4'
'NM_172087'	'TNFSF13'	'tumor necrosis factor (ligand) superfamily, member 13'
'NM_004171'	'SLC1A2'	'solute carrier family 1 (glial high affinity glutamate transporter), member 2'
'NM_031279'	'AGXT2L1'	'alanine-glyoxylate aminotransferase 2-like 1'
'NM_024728'	'C7orf10'	'chromosome 7 open reading frame 10'
'NM_005954'	'MT3'	'metallothionein 3'

## Sheet: (+)BioAge
'NM_006790'	'MYOT'	'myotilin'
'NM_001085'	'SERPINA3'	'serpin peptidase inhibitor, clade A (alpha-1 antiproteinase, antitrypsin), member 3'
'NM_001747'	'CAPG'	'capping protein (actin filament), gelsolin-like'
'AL117477'	'PHF19'	'PHD finger protein 19'
'NM_005730'	'CTDSP2'	'CTD (carboxy-terminal domain, RNA polymerase II, polypeptide A) small phosphatase 2'
'NM_006432'	'NPC2'	'Niemann-Pick disease, type C2'
'NM_002444'	'MSN'	'moesin'
'NM_018054'	'ARHGAP17'	'Rho GTPase activating protein 17'
'NM_018267'	'H2AFJ'	'H2A histone family, member J'
'NM_003223'	'TFAP4'	'transcription factor AP-4 (activating enhancer binding protein 4)'
'Contig50799_RC'	'STK4'	'serine/threonine kinase 4'
'Contig42649_RC'	'TEP1'	'telomerase-associated protein 1'
'NM_002055'	'GFAP'	'glial fibrillary acidic protein'
'AL049449'	'GAB1'	'GRB2-associated binding protein 1'
'NM_006472'	'TXNIP'	'thioredoxin interacting protein'
'NM_000213'	'ITGB4'	'integrin, beta 4'
'Contig45443_RC'	'INSR'	'insulin receptor'
'NM_018660'	'ZNF395'	'zinc finger protein 395'
'NM_000385'	'AQP1'	'aquaporin 1 (Colton blood group)'
'NM_004592'	'SFRS8'	'splicing factor, arginine/serine-rich 8 (suppressor-of-white-apricot homolog, Drosophila)'
'NM_004183'	'BEST1'	'bestrophin 1'
'AL122071'	'SLC16A9'	'solute carrier family 16, member 9 (monocarboxylic acid transporter 9)'
'NM_005106'	'DLEC1'	'deleted in lung and esophageal cancer 1'
'NM_000327'	'ROM1'	'retinal outer segment membrane protein 1'
'Contig39129_RC'	'AFF1'	'AF4/FMR2 family, member 1'
'D79991'	'NUP188'	'nucleoporin 188kDa'
'NM_001381'	'DOK1'	'docking protein 1, 62kDa (downstream of tyrosine kinase 1)'
'NM_005296'	'LPAR4'	'lysophosphatidic acid receptor 4'
'NM_000552'	'VWF'	'von Willebrand factor'
'NM_002966'	'S100A10'	'S100 calcium binding protein A10'
'NM_005935'	'AFF1'	'AF4/FMR2 family, member 1'
'NM_001540'	'HSPB1'	'heat shock 27kDa protein 1'
'NM_007311'	'TSPO'	'translocator protein (18kDa)'
'NM_012385'	'NUPR1'	'nuclear protein, transcriptional regulator, 1'
'Contig51940_RC'	'GABPA'	'GA binding protein transcription factor, alpha subunit 60kDa'
'Contig34348_RC'	'NCAM1'	'neural cell adhesion molecule 1'
'Contig46590'	'C5orf56'	'chromosome 5 open reading frame 56'
'AK000216'	'ZDHHC3'	'zinc finger, DHHC-type containing 3'
'NM_000290'	'PGAM2'	'phosphoglycerate mutase 2 (muscle)'
'NM_000592'	'C4B'	'complement component 4B (Chido blood group)'
'NM_003945'	'ATP6V0E1'	'ATPase, H+ transporting, lysosomal 9kDa, V0 subunit e1'
'NM_004964'	'HDAC1'	'histone deacetylase 1'
'NM_004028'	'AQP4'	'aquaporin 4'
'AL133117'	'THOC2'	'THO complex 2'
'NM_004585'	'RARRES3'	'retinoic acid receptor responder (tazarotene induced) 3'
'NM_002859'	'PXN'	'paxillin'
'NM_000121'	'EPOR'	'erythropoietin receptor'
'NM_001154'	'ANXA5'	'annexin A5'
'NM_002905'	'RDH5'	'retinol dehydrogenase 5 (11-cis/9-cis)'
'NM_013994'	'DDR1'	'discoidin domain receptor tyrosine kinase 1'
'NM_018089'	'ANKZF1'	'ankyrin repeat and zinc finger domain containing 1'
'Contig38645_RC'	'AKT2'	'v-akt murine thymoma viral oncogene homolog 2'
'Contig55984_RC'	'RELL1'	'RELT-like 1'
'NM_018214'	'LRRC1'	'leucine rich repeat containing 1'
'NM_016733'	'LIMK2'	'LIM domain kinase 2'
'NM_016323'	'HERC5'	'hect domain and RLD 5'
'NM_004817'	'TJP2'	'tight junction protein 2 (zona occludens 2)'
'AL133108'	'ZFHX3'	'zinc finger homeobox 3'
'NM_001954'	'DDR1'	'discoidin domain receptor tyrosine kinase 1'
'NM_001885'	'CRYAB'	'crystallin, alpha B'
'NM_016201'	'AMOTL2'	'angiomotin like 2'
'NM_013448'	'BAZ1A'	'bromodomain adjacent to zinc finger domain, 1A'
'NM_006795'	'EHD1'	'EH-domain containing 1'
'NM_006623'	'PHGDH'	'phosphoglycerate dehydrogenase'
'NM_003051'	'SLC16A1'	'solute carrier family 16, member 1 (monocarboxylic acid transporter 1)'
'NM_006307'	'SRPX'	'sushi-repeat-containing protein, X-linked'
'AB007964'	'KIAA0495'	'KIAA0495'
'NM_018458'	'WWC3'	'WWC family member 3'
'NM_000714'	'TSPO'	'translocator protein (18kDa)'
'Contig55734_RC'	'XPNPEP3'	'X-prolyl aminopeptidase (aminopeptidase P) 3, putative'
'NM_000292'	'PHKA2'	'phosphorylase kinase, alpha 2 (liver)'
'NM_007018'	'CEP110'	'centrosomal protein 110kDa'
'Contig678_RC'	'VEZF1'	'vascular endothelial zinc finger 1'
'NM_014020'	'TMEM176B'	'transmembrane protein 176B'
'NM_002035'	'KDSR'	'3-ketodihydrosphingosine reductase'
'NM_004301'	'ACTL6A'	'actin-like 6A'
'NM_007359'	'CASC3'	'cancer susceptibility candidate 3'
'AW573085_RC'	'C10orf105'	'chromosome 10 open reading frame 105'
'Contig52320'	'KDSR'	'3-ketodihydrosphingosine reductase'
'NM_002880'	'RAF1'	'v-raf-1 murine leukemia viral oncogene homolog 1'
'NM_004058'	'CAPS'	'calcyphosine'
'NM_003244'	'TGIF1'	'TGFB-induced factor homeobox 1'
'Contig1778_RC'	'ANKRD36BP1'	'ankyrin repeat domain 36B pseudogene 1'
'NM_080737'	'SYTL4'	'synaptotagmin-like 4'
'ENST00000300680'	'TTC36'	'tetratricopeptide repeat domain 36'
'NM_022060'	'ABHD4'	'abhydrolase domain containing 4'
'NM_022152'	'TMBIM1'	'transmembrane BAX inhibitor motif containing 1'
'NM_024516'	'C16orf53'	'chromosome 16 open reading frame 53'
'NM_022776'	'OSBPL11'	'oxysterol binding protein-like 11'
'NM_032369'	'HVCN1'	'hydrogen voltage-gated channel 1'
'ENST00000222983'	'AZGP1P1'	'alpha-2-glycoprotein 1, zinc-binding pseudogene 1'
'ENST00000295772'	''	'similar to histone H3.3B'
'NM_024513'	'FYCO1'	'FYVE and coiled-coil domain containing 1'
'NM_024633'	'C14orf139'	'chromosome 14 open reading frame 139'
'NM_024309'	'TNIP2'	'TNFAIP3 interacting protein 2'
'NM_025202'	'EFHD1'	'EF-hand domain family, member D1'
'AK057713'	'FAM114A1'	'family with sequence similarity 114, member A1'
'AK056227'	'KCTD11'	'potassium channel tetramerisation domain containing 11'
'NM_032800'	'C1orf198'	'chromosome 1 open reading frame 198'
'AB011126'	'FNBP1'	'formin binding protein 1'
'AB058716'	'LZTS2'	'leucine zipper, putative tumor suppressor 2'
'NM_000247'	'MICA'	'MHC class I polypeptide-related sequence A'
'NM_022370'	'ROBO3'	'roundabout, axon guidance receptor, homolog 3 (Drosophila)'
'NM_021831'	'AGBL5'	'ATP/GTP binding protein-like 5'
'NM_001755'	'CBFB'	'core-binding factor, beta subunit'
'NM_024959'	'SLC24A6'	'solute carrier family 24 (sodium/potassium/calcium exchanger), member 6'
'NM_021126'	'MPST'	'mercaptopyruvate sulfurtransferase'
'Contig52114_RC'	'PPAPDC1B'	'phosphatidic acid phosphatase type 2 domain containing 1B'
'NM_022365'	'DNAJC1'	'DnaJ (Hsp40) homolog, subfamily C, member 1'
'NM_147187'	'TNFRSF10B'	'tumor necrosis factor receptor superfamily, member 10b'
'NM_152637'	'METTL7B'	'methyltransferase like 7B'
'NM_002221'	'ITPKB'	'inositol 1,4,5-trisphosphate 3-kinase B'
'NM_032204'	'ASCC2'	'activating signal cointegrator 1 complex subunit 2'
'NM_004759'	'MAPKAPK2'	'mitogen-activated protein kinase-activated protein kinase 2'
'NM_173852'	'KRTCAP2'	'keratinocyte associated protein 2'
'NM_004339'	'PTTG1IP'	'pituitary tumor-transforming 1 interacting protein'
'NM_013450'	'BAZ2B'	'bromodomain adjacent to zinc finger domain, 2B'
'NM_001084'	'PLOD3'	'procollagen-lysine, 2-oxoglutarate 5-dioxygenase 3'
'NM_001145'	'ANG'	'angiogenin, ribonuclease, RNase A family, 5'
'NM_024729'	'MYH14'	'myosin, heavy chain 14, non-muscle'
'NM_004422'	'DVL2'	'dishevelled, dsh homolog 2 (Drosophila)'
'NM_175058'	'PLEKHA7'	'pleckstrin homology domain containing, family A member 7'
'NM_015079'	'TBC1D2B'	'TBC1 domain family, member 2B'
'NM_002230'	'JUP'	'junction plakoglobin'
'NM_004926'	'ZFP36L1'	'zinc finger protein 36, C3H type-like 1'
'NM_024657'	'MORC4'	'MORC family CW-type zinc finger 4'
'NM_020119'	'ZC3HAV1'	'zinc finger CCCH-type, antiviral 1'
'NM_018090'	'NECAP2'	'NECAP endocytosis associated 2'
'NM_000391'	'TPP1'	'tripeptidyl peptidase I'
'NM_004840'	'ARHGEF6'	'Rac/Cdc42 guanine nucleotide exchange factor (GEF) 6'
'NM_130439'	'MXI1'	'MAX interactor 1'
'NM_052932'	'TMEM123'	'transmembrane protein 123'
'NM_004273'	'CHST3'	'carbohydrate (chondroitin 6) sulfotransferase 3'
'NM_025158'	'RUFY1'	'RUN and FYVE domain containing 1'
'NM_015997'	'C1orf66'	'chromosome 1 open reading frame 66'
'NM_006289'	'TLN1'	'talin 1'
'NM_080739'	'C20orf141'	'chromosome 20 open reading frame 141'
'NM_007293'	'C4A'	'complement component 4A (Rodgers blood group)'
'NM_005675'	'DGCR6'	'DiGeorge syndrome critical region gene 6'
'NM_177989'	'ACTL6A'	'actin-like 6A'
'NM_005120'	'MED12'	'mediator complex subunit 12'
'NM_001185'	'AZGP1'	'alpha-2-glycoprotein 1, zinc-binding'
'NM_016937'	'POLA1'	'polymerase (DNA directed), alpha 1, catalytic subunit'
'NM_181714'	'LCA5'	'Leber congenital amaurosis 5'
'NM_014045'	'LRP10'	'low density lipoprotein receptor-related protein 10'
'NM_017606'	'ZNF395'	'zinc finger protein 395'
'NM_002673'	'PLXNB1'	'plexin B1'
'NM_014604'	'TAX1BP3'	'Tax1 (human T-cell leukemia virus type I) binding protein 3'
'NM_007300'	'BRCA1'	'breast cancer 1, early onset'
'NM_017707'	'ASAP3'	'ArfGAP with SH3 domain, ankyrin repeat and PH domain 3'
'NM_052897'	'MBD6'	'methyl-CpG binding domain protein 6'
'NM_015680'	'C2orf24'	'chromosome 2 open reading frame 24'
'NM_016397'	'TH1L'	'TH1-like (Drosophila)'
'NM_030961'	'TRIM56'	'tripartite motif-containing 56'
'NM_130798'	'SNAP23'	'synaptosomal-associated protein, 23kDa'
'NM_018995'	'MOV10L1'	'Mov10l1, Moloney leukemia virus 10-like 1, homolog (mouse)'
'NM_017664'	'ANKRD10'	'ankyrin repeat domain 10'
'NM_006877'	'GMPR'	'guanosine monophosphate reductase'
'NM_006185'	'NUMA1'	'nuclear mitotic apparatus protein 1'
'NM_015920'	'RPS27L'	'ribosomal protein S27-like'
'NM_182755'	'ZNF438'	'zinc finger protein 438'
'NM_006373'	'VAT1'	'vesicle amine transport protein 1 homolog (T. californica)'
'NM_006736'	'DNAJB2'	'DnaJ (Hsp40) homolog, subfamily B, member 2'
'NM_021975'	'RELA'	'v-rel reticuloendotheliosis viral oncogene homolog A (avian)'
'NM_006076'	'AGFG2'	'ArfGAP with FG repeats 2'
'NM_014871'	'PAN2'	'PAN2 poly(A) specific ribonuclease subunit homolog (S. cerevisiae)'
'NM_024310'	'PLEKHF1'	'pleckstrin homology domain containing, family F (with FYVE domain) member 1'
'NM_022487'	'DCLRE1C'	'DNA cross-link repair 1C (PSO2 homolog, S. cerevisiae)'
'NM_148954'	'PSMB9'	'proteasome (prosome, macropain) subunit, beta type, 9 (large multifunctional peptidase 2)'
'NM_024334'	'TMEM43'	'transmembrane protein 43'
'NM_015374'	'SUN2'	'Sad1 and UNC84 domain containing 2'
'NM_181696'	'PRDX1'	'peroxiredoxin 1'
'NM_014437'	'SLC39A1'	'solute carrier family 39 (zinc transporter), member 1'
'NM_145059'	'FUK'	'fucokinase'
'NM_004816'	'FAM189A2'	'family with sequence similarity 189, member A2'
'NM_002015'	'FOXO1'	'forkhead box O1'
'NM_005569'	'LIMK2'	'LIM domain kinase 2'
'NM_153186'	'KANK1'	'KN motif and ankyrin repeat domains 1'
'NM_032709'	'PYROXD2'	'pyridine nucleotide-disulphide oxidoreductase domain 2'
'NM_174896'	'C1orf162'	'chromosome 1 open reading frame 162'
'NM_016376'	'ANKFY1'	'ankyrin repeat and FYVE domain containing 1'
'NM_181715'	'CRTC2'	'CREB regulated transcription coactivator 2'
'NM_032691'	''	'hypothetical LOC84777'
'NM_005157'	'ABL1'	'c-abl oncogene 1, receptor tyrosine kinase'
'NM_153265'	'EML3'	'echinoderm microtubule associated protein like 3'
'NM_017617'	'NOTCH1'	'Notch homolog 1, translocation-associated (Drosophila)'
'NM_019613'	'WDR45L'	'WDR45-like'
'NM_178450'	'MARCH3'	'membrane-associated ring finger (C3HC4) 3'
'NM_015107'	'PHF8'	'PHD finger protein 8'
'NM_004568'	'SERPINB6'	'serpin peptidase inhibitor, clade B (ovalbumin), member 6'
'NM_152586'	'USP54'	'ubiquitin specific peptidase 54'
'NM_000302'	'PLOD1'	'procollagen-lysine 1, 2-oxoglutarate 5-dioxygenase 1'
'NM_014521'	'SH3BP4'	'SH3-domain binding protein 4'
'NM_032992'	'CASP6'	'caspase 6, apoptosis-related cysteine peptidase'
'NM_004739'	'MTA2'	'metastasis associated 1 family, member 2'
'NM_016272'	'TOB2'	'transducer of ERBB2, 2'
'NM_021149'	'COTL1'	'coactosin-like 1 (Dictyostelium)'
'NM_148961'	'OTOS'	'otospiralin'
'NM_005631'	'SMO'	'smoothened homolog (Drosophila)'
'NM_012257'	'HBP1'	'HMG-box transcription factor 1'
'NM_000419'	'ITGA2B'	'integrin, alpha 2b (platelet glycoprotein IIb of IIb/IIIa complex, antigen CD41)'
'NM_173653'	'SLC9A9'	'solute carrier family 9 (sodium/hydrogen exchanger), member 9'
'NM_014300'	'SEC11A'	'SEC11 homolog A (S. cerevisiae)'
'NM_033178'	'DUX4'	'double homeobox, 4'
'NM_173165'	'NFATC3'	'nuclear factor of activated T-cells, cytoplasmic, calcineurin-dependent 3'
'HSS00020637'	'SMAD4'	'SMAD family member 4'
'hCT2283962'	''	'adaptor-related protein complex 1, sigma 2 subunit pseudogene'
'AK024268'	'ZNF766'	'zinc finger protein 766'
'BC006127'	'SRGAP1'	'SLIT-ROBO Rho GTPase activating protein 1'
'HSS00171739'	'EPM2AIP1'	'EPM2A (laforin) interacting protein 1'
'AL157459'	'CBX2'	'chromobox homolog 2 (Pc class homolog, Drosophila)'
'NM_004510'	'SP110'	'SP110 nuclear body protein'
'NM_001002029'	'C4B'	'complement component 4B (Chido blood group)'
'XM_371630'	'RPS27'	'ribosomal protein S27'
'AI939423'	'OTOS'	'otospiralin'
'ENST00000336156'	'C22orf9'	'chromosome 22 open reading frame 9'
'NM_003051'	'SLC16A1'	'solute carrier family 16, member 1 (monocarboxylic acid transporter 1)'
'NM_003842'	'TNFRSF10B'	'tumor necrosis factor receptor superfamily, member 10b'
'K02403_sat'	'C4A'	'complement component 4A (Rodgers blood group)'
'NM_000204_sat'	'CFI'	'complement factor I'
'NM_004964'	'HDAC1'	'histone deacetylase 1'
'NM_014437'	'SLC39A1'	'solute carrier family 39 (zinc transporter), member 1'
'NM_001085_sat'	'SERPINA3'	'serpin peptidase inhibitor, clade A (alpha-1 antiproteinase, antitrypsin), member 3'

## Sheet: (-)BioAge
'Contig20623_RC'	'FREM3'	'FRAS1 related extracellular matrix 3'
'NM_000830'	'GRIK1'	'glutamate receptor, ionotropic, kainate 1'
'NM_001683'	'ATP2B2'	'ATPase, Ca++ transporting, plasma membrane 2'
'NM_005737'	'ARL4C'	'ADP-ribosylation factor-like 4C'
'NM_004338'	'C18orf1'	'chromosome 18 open reading frame 1'
'AK000827'	''	'hypothetical LOC65996'
'NM_006670'	'TPBG'	'trophoblast glycoprotein'
'NM_006228'	'PNOC'	'prepronociceptin'
'Contig16588_RC'	'CBLN4'	'cerebellin 4 precursor'
'NM_000621'	'HTR2A'	'5-hydroxytryptamine (serotonin) receptor 2A'
'NM_012329'	'MMD'	'monocyte to macrophage differentiation-associated'
'NM_018092'	'NETO2'	'neuropilin (NRP) and tolloid (TLL)-like 2'
'NM_015417'	'SPEF1'	'sperm flagellar 1'
'NM_005731'	'ARPC2'	'actin related protein 2/3 complex, subunit 2, 34kDa'
'NM_014309'	'RBM9'	'RNA binding motif protein 9'
'NM_002744'	'PRKCZ'	'protein kinase C, zeta'
'NM_005458'	'GABBR2'	'gamma-aminobutyric acid (GABA) B receptor, 2'
'Contig53277_RC'	'ADRBK2'	'adrenergic, beta, receptor kinase 2'
'NM_005759'	'ABI2'	'abl-interactor 2'
'NM_020178'	'CA10'	'carbonic anhydrase X'
'AB037810'	'SIPA1L2'	'signal-induced proliferation-associated 1 like 2'
'NM_003381'	'VIP'	'vasoactive intestinal peptide'
'NM_004772'	'C5orf13'	'chromosome 5 open reading frame 13'
'NM_007026'	'DUSP14'	'dual specificity phosphatase 14'
'Contig31754_RC'	'SLITRK1'	'SLIT and NTRK-like family, member 1'
'NM_001800'	'CDKN2D'	'cyclin-dependent kinase inhibitor 2D (p19, inhibits CDK4)'
'NM_001117'	'ADCYAP1'	'adenylate cyclase activating polypeptide 1 (pituitary)'
'NM_014592'	'KCNIP1'	'Kv channel interacting protein 1'
'NM_001152'	'SLC25A5'	'solute carrier family 25 (mitochondrial carrier; adenine nucleotide translocator), member 5'
'Contig39157_RC'	'PCP4L1'	'Purkinje cell protein 4 like 1'
'Contig44867_RC'	'RGS4'	'regulator of G-protein signaling 4'
'NM_002010'	'FGF9'	'fibroblast growth factor 9 (glia-activating factor)'
'NM_001048'	'SST'	'somatostatin'
'NM_006366'	'CAP2'	'CAP, adenylate cyclase-associated protein, 2 (yeast)'
'NM_006428'	'MRPL28'	'mitochondrial ribosomal protein L28'
'NM_003558'	'PIP5K1B'	'phosphatidylinositol-4-phosphate 5-kinase, type I, beta'
'AB020672'	'MYO16'	'myosin XVI'
'NM_000725'	'CACNB3'	'calcium channel, voltage-dependent, beta 3 subunit'
'Contig38529_RC'	'XKR4'	'XK, Kell blood group complex subunit-related family, member 4'
'NM_016522'	'NTM'	'neurotrimin'
'NM_014902'	'DLGAP4'	'discs, large (Drosophila) homolog-associated protein 4'
'AB002314'	'FRMPD4'	'FERM and PDZ domain containing 4'
'NM_004929'	'CALB1'	'calbindin 1, 28kDa'
'Contig55770_RC'	'GSK3B'	'glycogen synthase kinase 3 beta'
'NM_004796'	'NRXN3'	'neurexin 3'
'NM_006240'	'PPEF1'	'protein phosphatase, EF-hand calcium binding domain 1'
'NM_018650'	'MARK1'	'MAP/microtubule affinity-regulating kinase 1'
'Contig15728_RC'	'GRIN2A'	'glutamate receptor, ionotropic, N-methyl D-aspartate 2A'
'NM_000756'	'CRH'	'corticotropin releasing hormone'
'Contig39045_RC'	''	'hypothetical protein LOC157503'
'Contig20799_RC'	'SPRN'	'shadow of prion protein homolog (zebrafish)'
'NM_016231'	'NLK'	'nemo-like kinase'
'NM_000818'	'GAD2'	'glutamate decarboxylase 2 (pancreatic islets and brain, 65kDa)'
'Contig44694_RC'	'ZDHHC8'	'zinc finger, DHHC-type containing 8'
'NM_001744'	'CAMK4'	'calcium/calmodulin-dependent protein kinase IV'
'NM_003305'	'TRPC3'	'transient receptor potential cation channel, subfamily C, member 3'
'NM_016588'	'NRN1'	'neuritin 1'
'NM_005343'	'HRAS'	'v-Ha-ras Harvey rat sarcoma viral oncogene homolog'
'NM_016073'	''	'hepatoma-derived growth factor, related protein 3'
'NM_005739'	'RASGRP1'	'RAS guanyl releasing protein 1 (calcium and DAG-regulated)'
'NM_005614'	'RHEB'	'Ras homolog enriched in brain'
'Contig35333_RC'	'EMID2'	'EMI domain containing 2'
'Contig42274_RC'	'NRIP3'	'nuclear receptor interacting protein 3'
'NM_000729'	'CCK'	'cholecystokinin'
'NM_013251'	'TAC3'	'tachykinin 3'
'NM_020445'	'ACTR3B'	'ARP3 actin-related protein 3 homolog B (yeast)'
'NM_018013'	'SOBP'	'sine oculis binding protein homolog (Drosophila)'
'NM_018442'	'DCAF6'	'DDB1 and CUL4 associated factor 6'
'NM_018639'	'WSB2'	'WD repeat and SOCS box-containing 2'
'NM_014038'	'BZW2'	'basic leucine zipper and W2 domains 2'
'Contig39732_RC'	'FGF14'	'fibroblast growth factor 14'
'NM_004436'	'ENSA'	'endosulfine alpha'
'NM_007275'	'TUSC2'	'tumor suppressor candidate 2'
'NM_004551'	'NDUFS3'	'NADH dehydrogenase (ubiquinone) Fe-S protein 3, 30kDa (NADH-coenzyme Q reductase)'
'Contig34644_RC'	'RIMS1'	'regulating synaptic membrane exocytosis 1'
'NM_007066'	'PKIG'	'protein kinase (cAMP-dependent, catalytic) inhibitor gamma'
'Contig35526_RC'	'C18orf10'	'chromosome 18 open reading frame 10'
'Contig46176_RC'	'FBXW7'	'F-box and WD repeat domain containing 7'
'NM_001709'	'BDNF'	'brain-derived neurotrophic factor'
'AB029029'	'MYT1L'	'myelin transcription factor 1-like'
'Contig55448_RC'	'MAGI1'	'membrane associated guanylate kinase, WW and PDZ domain containing 1'
'NM_006334'	'OLFM1'	'olfactomedin 1'
'NM_012202'	'GNG3'	'guanine nucleotide binding protein (G protein), gamma 3'
'NM_006477'	'RASL10A'	'RAS-like, family 10, member A'
'NM_004546'	'NDUFB2'	'NADH dehydrogenase (ubiquinone) 1 beta subcomplex, 2, 8kDa'
'NM_014618'	'DBC1'	'deleted in bladder cancer 1'
'Contig31424_RC'	'C6orf154'	'chromosome 6 open reading frame 154'
'NM_000717'	'CA4'	'carbonic anhydrase IV'
'Contig64477'	''	'hypothetical locus LOC401237'
'NM_006003'	'UQCRFS1'	'ubiquinol-cytochrome c reductase, Rieske iron-sulfur polypeptide 1'
'NM_006221'	'PIN1'	'peptidylprolyl cis/trans isomerase, NIMA-interacting 1'
'Contig53713_RC'	'CASK'	'calcium/calmodulin-dependent serine protein kinase (MAGUK family)'
'NM_006224'	'PITPNA'	'phosphatidylinositol transfer protein, alpha'
'Contig8885_RC'	'CYCS'	'cytochrome c, somatic'
'NM_015361'	'R3HDM1'	'R3H domain containing 1'
'AB018292'	'DDN'	'dendrin'
'NM_018176'	'LGI2'	'leucine-rich repeat LGI family, member 2'
'NM_006176'	'NRGN'	'neurogranin (protein kinase C substrate, RC3)'
'NM_004114'	'FGF13'	'fibroblast growth factor 13'
'NM_002846'	'PTPRN'	'protein tyrosine phosphatase, receptor type, N'
'NM_014191'	'SCN8A'	'sodium channel, voltage gated, type VIII, alpha subunit'
'Contig42930_RC'	'EXT1'	'exostoses (multiple) 1'
'NM_002719'	'PPP2R5C'	'protein phosphatase 2, regulatory subunit B''; gamma isoform'
'AB075824'	'TMEM132D'	'transmembrane protein 132D'
'Contig39594_RC'	'NRXN3'	'neurexin 3'
'NM_032495'	'HOPX'	'HOP homeobox'
'AB051517'	'ZYG11B'	'zyg-11 homolog B (C. elegans)'
'NM_024074'	'TMEM38A'	'transmembrane protein 38A'
'AB067499'	'CCDC85A'	'coiled-coil domain containing 85A'
'AL713702'	'FAM19A1'	'family with sequence similarity 19 (chemokine (C-C motif)-like), member A1'
'NM_130773'	'CNTNAP5'	'contactin associated protein-like 5'
'NM_030978'	'ARPC5L'	'actin related protein 2/3 complex, subunit 5-like'
'ENST00000301382'	'HSD11B1L'	'hydroxysteroid (11-beta) dehydrogenase 1-like'
'NM_022823'	'FNDC4'	'fibronectin type III domain containing 4'
'NM_080723'	'NRSN1'	'neurensin 1'
'Contig48486_RC'	'MAGI1'	'membrane associated guanylate kinase, WW and PDZ domain containing 1'
'NM_024645'	'ZMAT4'	'zinc finger, matrin type 4'
'NM_024709'	'C1orf115'	'chromosome 1 open reading frame 115'
'NM_138339'	'GPR26'	'G protein-coupled receptor 26'
'AL512695'	'DOK6'	'docking protein 6'
'ENST00000256973'	''	'neugrin, neurite outgrowth associated pseudogene'
'NM_031909'	'C1QTNF4'	'C1q and tumor necrosis factor related protein 4'
'AF085867'	'ABI2'	'abl-interactor 2'
'NM_020645'	'NRIP3'	'nuclear receptor interacting protein 3'
'NM_080552'	'SLC32A1'	'solute carrier family 32 (GABA vesicular transporter), member 1'
'AL050004'	'HMGCS1'	'3-hydroxy-3-methylglutaryl-Coenzyme A synthase 1 (soluble)'
'NM_000738'	'CHRM1'	'cholinergic receptor, muscarinic 1'
'NM_133445'	'GRIN3A'	'glutamate receptor, ionotropic, N-methyl-D-aspartate 3A'
'BC012203'	'FAM71E1'	'family with sequence similarity 71, member E1'
'AK057693'	'CTNND1'	'catenin (cadherin-associated protein), delta 1'
'NM_138391'	'TMEM183A'	'transmembrane protein 183A'
'NM_006370'	'VTI1B'	'vesicle transport through interaction with t-SNAREs homolog 1B (yeast)'
'NM_182488'	'USP12'	'ubiquitin specific peptidase 12'
'NM_178539'	'FAM19A2'	'family with sequence similarity 19 (chemokine (C-C motif)-like), member A2'
'NM_177964'	'LYPD6B'	'LY6/PLAUR domain containing 6B'
'NM_181644'	'MFSD4'	'major facilitator superfamily domain containing 4'
'NM_178124'	'CXorf40A'	'chromosome X open reading frame 40A'
'NM_153214'	'FBLN7'	'fibulin 7'
'NM_152479'	'TTC9B'	'tetratricopeptide repeat domain 9B'
'NM_006222'	'PIN1L'	'peptidylprolyl cis/trans isomerase, NIMA-interacting 1-like (pseudogene)'
'NM_004717'	'DGKI'	'diacylglycerol kinase, iota'
'NM_153773'	'C21orf99'	'cancer-testis SP-1'
'NM_022549'	'FEZ1'	'fasciculation and elongation protein zeta 1 (zygin I)'
'NM_080656'	'CDKN2AIPNL'	'CDKN2A interacting protein N-terminal like'
'NM_018462'	'C3orf10'	'chromosome 3 open reading frame 10'
'NM_003459'	'SLC30A3'	'solute carrier family 30 (zinc transporter), member 3'
'NM_018711'	'SVOP'	'SV2 related protein homolog (rat)'
'NM_002236'	'KCNF1'	'potassium voltage-gated channel, subfamily F, member 1'
'NM_014322'	'OPN3'	'opsin 3'
'NM_005386'	'NNAT'	'neuronatin'
'NM_014279'	'OLFM1'	'olfactomedin 1'
'NM_001302'	'CORT'	'cortistatin'
'NM_153756'	'FNDC5'	'fibronectin type III domain containing 5'
'NM_052886'	'MAL2'	'mal, T-cell differentiation protein 2'
'NM_015480'	'PVRL3'	'poliovirus receptor-related 3'
'NM_021132'	'PPP3CB'	'protein phosphatase 3 (formerly 2B), catalytic subunit, beta isoform'
'NM_005331'	'HBQ1'	'hemoglobin, theta 1'
'NM_033642'	'FGF13'	'fibroblast growth factor 13'
'NM_144669'	'GLT1D1'	'glycosyltransferase 1 domain containing 1'
'NM_032622'	'LNX1'	'ligand of numb-protein X 1'
'NM_018899'	'PCDHAC2'	'protocadherin alpha subfamily C, 2'
'NM_152399'	'TMEM155'	'transmembrane protein 155'
'NM_152570'	'LINGO2'	'leucine rich repeat and Ig domain containing 2'
'NM_080665'	'FDX1L'	'ferredoxin 1-like'
'NM_024331'	'TTPAL'	'tocopherol (alpha) transfer protein-like'
'NM_015980'	''	'HMP19 protein'
'NM_003936'	'CDK5R2'	'cyclin-dependent kinase 5, regulatory subunit 2 (p39)'
'NM_006123'	'IDS'	'iduronate 2-sulfatase'
'NM_032808'	'LINGO1'	'leucine rich repeat and Ig domain containing 1'
'NM_138390'	'TMEM169'	'transmembrane protein 169'
'NM_058176'	'HDAC9'	'histone deacetylase 9'
'NM_175611'	'GRIK1'	'glutamate receptor, ionotropic, kainate 1'
'NM_021956'	'GRIK2'	'glutamate receptor, ionotropic, kainate 2'
'NM_015192'	'PLCB1'	'phospholipase C, beta 1 (phosphoinositide-specific)'
'NM_021120'	'DLG3'	'discs, large homolog 3 (Drosophila)'
'NM_153442'	'GPR26'	'G protein-coupled receptor 26'
'NM_001585'	'MPPED1'	'metallophosphoesterase domain containing 1'
'NM_003310'	'TSSC1'	'tumor suppressing subtransferable candidate 1'
'NM_020546'	'ADCY2'	'adenylate cyclase 2 (brain)'
'NM_173641'	'EPHA10'	'EPH receptor A10'
'NM_003812'	'ADAM23'	'ADAM metallopeptidase domain 23'
'NM_014839'	''	'lipid phosphate phosphatase-related protein type 4'
'NM_004080'	'DGKB'	'diacylglycerol kinase, beta 90kDa'
'NM_016466'	'ANKRD39'	'ankyrin repeat domain 39'
'NM_005233'	'EPHA3'	'EPH receptor A3'
'NM_023071'	'SPATS2'	'spermatogenesis associated, serine-rich 2'
'NM_000815'	'GABRD'	'gamma-aminobutyric acid (GABA) A receptor, delta'
'NM_144635'	'FAM131A'	'family with sequence similarity 131, member A'
'NM_144720'	'JAKMIP1'	'janus kinase and microtubule interacting protein 1'
'NM_014903'	'NAV3'	'neuron navigator 3'
'NM_022742'	'CCDC136'	'coiled-coil domain containing 136'
'NM_170734'	'BDNF'	'brain-derived neurotrophic factor'
'NM_018400'	'SCN3B'	'sodium channel, voltage-gated, type III, beta'
'NM_032041'	'NCALD'	'neurocalcin delta'
'NM_006539'	'CACNG3'	'calcium channel, voltage-dependent, gamma subunit 3'
'NM_181804'	'PKIG'	'protein kinase (cAMP-dependent, catalytic) inhibitor gamma'
'NM_178423'	'HDAC9'	'histone deacetylase 9'
'NM_018900'	'PCDHA1'	'protocadherin alpha 1'
'NM_017854'	'TMEM160'	'transmembrane protein 160'
'NM_002849'	'PTPRR'	'protein tyrosine phosphatase, receptor type, R'
'NM_054033'	'FKBP1B'	'FK506 binding protein 1B, 12.6 kDa'
'NM_004798'	'KIF3B'	'kinesin family member 3B'
'NM_182598'	'C8orf79'	'chromosome 8 open reading frame 79'
'NM_002071'	'GNAL'	'guanine nucleotide binding protein (G protein), alpha activating activity polypeptide, olfactory type'
'NM_152679'	'SLC10A4'	'solute carrier family 10 (sodium/bile acid cotransporter family), member 4'
'NM_019854'	'PRMT8'	'protein arginine methyltransferase 8'
'NM_025072'	'PTGES2'	'prostaglandin E synthase 2'
'NM_002924'	'RGS7'	'regulator of G-protein signaling 7'
'NM_032503'	'MCHR2'	'melanin-concentrating hormone receptor 2'
'NM_152890'	'COL24A1'	'collagen, type XXIV, alpha 1'
'NM_005613'	'RGS4'	'regulator of G-protein signaling 4'
'NM_006259'	'PRKG2'	'protein kinase, cGMP-dependent, type II'
'NM_020416'	'PPP2R2C'	'protein phosphatase 2 (formerly 2A), regulatory subunit B, gamma isoform'
'NM_152721'	'DOK6'	'docking protein 6'
'AK057925'	'CDKN2AIPNL'	'CDKN2A interacting protein N-terminal like'
'BC025996'	''	'glucuronidase, beta pseudogene'
'HSS00131174'	''	'hypothetical LOC100132839'
'AL122093'	''	'actin, gamma-like'
'XM_060309'	'OR2T34'	'olfactory receptor, family 2, subfamily T, member 34'
'XM_209601'	''	'hypothetical LOC100192379'
'HSS00293550'	'C13orf36'	'chromosome 13 open reading frame 36'
'BC037245'	''	'hypothetical LOC100126784'
'AK095178'	''	'hypothetical LOC728730'
'AK091086'	'C11orf87'	'chromosome 11 open reading frame 87'
'BC030087'	''	'hypothetical protein LOC375196'
'BC032913'	''	'hypothetical gene supported by BC032913; BC048425'
'hCT1970512.1'	'UBE2L6'	'ubiquitin-conjugating enzyme E2L 6'
'HSS00289112'	'NXPH2'	'neurexophilin 2'
'BC010612'	'C17orf51'	'chromosome 17 open reading frame 51'
'BC041476'	''	'hypothetical protein LOC253962'
'AF131741'	''	'hypothetical LOC441052'
'NM_002738'	'PRKCB'	'protein kinase C, beta'
'NM_016300'	''	'cyclic AMP-regulated phosphoprotein, 21 kD'
'BQ011971'	'TOMM22'	'translocase of outer mitochondrial membrane 22 homolog (yeast)'
'NM_178423'	'HDAC9'	'histone deacetylase 9'
'NM_003459'	'SLC30A3'	'solute carrier family 30 (zinc transporter), member 3'
'NM_001152'	'SLC25A5'	'solute carrier family 25 (mitochondrial carrier; adenine nucleotide translocator), member 5'

## Sheet: Flame
'NM_014373'	'GPR160'	'G protein-coupled receptor 160'
'NM_016650'	'MS4A4A'	'membrane-spanning 4-domains, subfamily A, member 4'
'NM_001562'	'IL18'	'interleukin 18 (interferon-gamma-inducing factor)'
'NM_002664'	'PLEK'	'pleckstrin'
'NM_018659'	'CYTL1'	'cytokine-like 1'
'NM_005461'	'MAFB'	'v-maf musculoaponeurotic fibrosarcoma oncogene homolog B (avian)'
'NM_005849'	'IGSF6'	'immunoglobulin superfamily, member 6'
'NM_002727'	'SRGN'	'serglycin'
'NM_019027'	'RBM47'	'RNA binding motif protein 47'
'NM_006432'	'NPC2'	'Niemann-Pick disease, type C2'
'NM_001774'	'CD37'	'CD37 molecule'
'NM_004120'	'GBP2'	'guanylate binding protein 2, interferon-inducible'
'NM_000698'	'ALOX5'	'arachidonate 5-lipoxygenase'
'NM_001175'	'ARHGDIB'	'Rho GDP dissociation inhibitor (GDI) beta'
'NM_002133'	'HMOX1'	'heme oxygenase (decycling) 1'
'NM_000129'	'F13A1'	'coagulation factor XIII, A1 polypeptide'
'NM_002163'	'IRF8'	'interferon regulatory factor 8'
'NM_014146'	'LAT2'	'linker for activation of T cells family, member 2'
'NM_000061'	'BTK'	'Bruton agammaglobulinemia tyrosine kinase'
'NM_021199'	'SQRDL'	'sulfide quinone reductase-like (yeast)'
'NM_000211'	'ITGB2'	'integrin, beta 2 (complement component 3 receptor 3 and 4 subunit)'
'NM_013352'	'DSE'	'dermatan sulfate epimerase'
'NM_018234'	'STEAP3'	'STEAP family member 3'
'NM_004877'	'GMFG'	'glia maturation factor, gamma'
'NM_012252'	'TFEC'	'transcription factor EC'
'NM_016619'	'PLAC8'	'placenta-specific 8'
'NM_001645'	'APOC1'	'apolipoprotein C-I'
'NM_001081'	'CUBN'	'cubilin (intrinsic factor-cobalamin receptor)'
'Contig48208_RC'	'ITPRIPL2'	'inositol 1,4,5-triphosphate receptor interacting protein-like 2'
'NM_002298'	'LCP1'	'lymphocyte cytosolic protein 1 (L-plastin)'
'NM_005565'	'LCP2'	'lymphocyte cytosolic protein 2 (SH2 domain containing leukocyte protein of 76kDa)'
'NM_002934'	'RNASE2'	'ribonuclease, RNase A family, 2 (liver, eosinophil-derived neurotoxin)'
'NM_006889'	'CD86'	'CD86 molecule'
'NM_003608'	'GPR65'	'G protein-coupled receptor 65'
'NM_003982'	'SLC7A7'	'solute carrier family 7 (cationic amino acid transporter, y+ system), member 7'
'NM_001066'	'TNFRSF1B'	'tumor necrosis factor receptor superfamily, member 1B'
'NM_002648'	'PIM1'	'pim-1 oncogene'
'NM_005620'	'S100A11'	'S100 calcium binding protein A11'
'NM_004951'	'GPR183'	'G protein-coupled receptor 183'
'D86976'	'HMHA1'	'histocompatibility (minor) HA-1'
'NM_013385'	'CYTH4'	'cytohesin 4'
'NM_002838'	'PTPRC'	'protein tyrosine phosphatase, receptor type, C'
'NM_001953'	'TYMP'	'thymidine phosphorylase'
'NM_002432'	'MNDA'	'myeloid cell nuclear differentiation antigen'
'NM_005213'	'CSTA'	'cystatin A (stefin A)'
'NM_002863'	'PYGL'	'phosphorylase, glycogen, liver'
'NM_002118'	'HLA-DMB'	'major histocompatibility complex, class II, DM beta'
'NM_004355'	'CD74'	'CD74 molecule, major histocompatibility complex, class II invariant chain'
'NM_006682'	'FGL2'	'fibrinogen-like 2'
'NM_006847'	'LILRB4'	'leukocyte immunoglobulin-like receptor, subfamily B (with TM and ITIM domains), member 4'
'NM_000218'	'KCNQ1'	'potassium voltage-gated channel, KQT-like subfamily, member 1'
'NM_013439'	'PILRA'	'paired immunoglobin-like type 2 receptor alpha'
'NM_001465'	'FYB'	'FYN binding protein (FYB-120/130)'
'NM_007311'	'TSPO'	'translocator protein (18kDa)'
'NM_006834'	'RAB32'	'RAB32, member RAS oncogene family'
'NM_018460'	'ARHGAP15'	'Rho GTPase activating protein 15'
'NM_001558'	'IL10RA'	'interleukin 10 receptor, alpha'
'Contig47221_RC'	'NFATC2'	'nuclear factor of activated T-cells, cytoplasmic, calcineurin-dependent 2'
'NM_005335'	'HCLS1'	'hematopoietic cell-specific Lyn substrate 1'
'NM_001734'	'C1S'	'complement component 1, s subcomponent'
'NM_001754'	'RUNX1'	'runt-related transcription factor 1'
'NM_000358'	'TGFBI'	'transforming growth factor, beta-induced, 68kDa'
'NM_005873'	'RGS19'	'regulator of G-protein signaling 19'
'NM_000591'	'CD14'	'CD14 molecule'
'Contig55221_RC'	''	'hypothetical LOC400043'
'NM_000581'	'GPX1'	'glutathione peroxidase 1'
'NM_002308'	'LGALS9'	'lectin, galactoside-binding, soluble, 9'
'NM_004271'	'LY86'	'lymphocyte antigen 86'
'Contig43039_RC'	'ALOX5'	'arachidonate 5-lipoxygenase'
'NM_002831'	'PTPN6'	'protein tyrosine phosphatase, non-receptor type 6'
'NM_001629'	'ALOX5AP'	'arachidonate 5-lipoxygenase-activating protein'
'NM_004513'	'IL16'	'interleukin 16 (lymphocyte chemoattractant factor)'
'AK002171'	'TGFBR1'	'transforming growth factor, beta receptor 1'
'NM_005360'	'MAF'	'v-maf musculoaponeurotic fibrosarcoma oncogene homolog (avian)'
'Contig36042_RC'	'PIK3CG'	'phosphoinositide-3-kinase, catalytic, gamma polypeptide'
'NM_006871'	'RIPK3'	'receptor-interacting serine-threonine kinase 3'
'NM_014029'	'RAC2'	'ras-related C3 botulinum toxin substrate 2 (rho family, small GTP binding protein Rac2)'
'NM_000636'	'SOD2'	'superoxide dismutase 2, mitochondrial'
'Contig51352_RC'	'IKZF1'	'IKAROS family zinc finger 1 (Ikaros)'
'NM_000064'	'C3'	'complement component 3'
'NM_004688'	'NMI'	'N-myc (and STAT) interactor'
'NM_000063'	'C2'	'complement component 2'
'NM_021175'	'HAMP'	'hepcidin antimicrobial peptide'
'NM_001421'	'ELF4'	'E74-like factor 4 (ets domain transcription factor)'
'NM_014395'	'DAPP1'	'dual adaptor of phosphotyrosine and 3-phosphoinositides'
'NM_002124'	'HLA-DRB1'	'major histocompatibility complex, class II, DR beta 1'
'NM_007268'	'VSIG4'	'V-set and immunoglobulin domain containing 4'
'NM_001288'	'CLIC1'	'chloride intracellular channel 1'
'NM_015364'	'LY96'	'lymphocyte antigen 96'
'NM_019018'	'FAM105A'	'family with sequence similarity 105, member A'
'Contig50088_RC'	'ADORA3'	'adenosine A3 receptor'
'NM_006053'	'TCIRG1'	'T-cell, immune regulator 1, ATPase, H+ transporting, lysosomal V0 subunit A3'
'NM_000101'	'CYBA'	'cytochrome b-245, alpha polypeptide'
'NM_002661'	'PLCG2'	'phospholipase C, gamma 2 (phosphatidylinositol-specific)'
'NM_003730'	'RNASET2'	'ribonuclease T2'
'NM_016582'	'SLC15A3'	'solute carrier family 15, member 3'
'NM_018326'	'GIMAP4'	'GTPase, IMAP family member 4'
'NM_001560'	'IL13RA1'	'interleukin 13 receptor, alpha 1'
'NM_003332'	'TYROBP'	'TYRO protein tyrosine kinase binding protein'
'Contig53952_RC'	'PIK3AP1'	'phosphoinositide-3-kinase adaptor protein 1'
'NM_006864'	'LILRB3'	'leukocyte immunoglobulin-like receptor, subfamily B (with TM and ITIM domains), member 3'
'NM_002659'	'PLAUR'	'plasminogen activator, urokinase receptor'
'NM_009587'	'LGALS9'	'lectin, galactoside-binding, soluble, 9'
'NM_001225'	'CASP4'	'caspase 4, apoptosis-related cysteine peptidase'
'NM_019111'	'HLA-DRA'	'major histocompatibility complex, class II, DR alpha'
'NM_003937'	'KYNU'	'kynureninase (L-kynurenine hydrolase)'
'NM_000714'	'TSPO'	'translocator protein (18kDa)'
'NM_004847'	'AIF1'	'allograft inflammatory factor 1'
'NM_013314'	'BLNK'	'B-cell linker'
'NM_001772'	'CD33'	'CD33 molecule'
'NM_005874'	'LILRB2'	'leukocyte immunoglobulin-like receptor, subfamily B (with TM and ITIM domains), member 2'
'NM_003177'	'SYK'	'spleen tyrosine kinase'
'NM_000377'	'WAS'	'Wiskott-Aldrich syndrome (eczema-thrombocytopenia)'
'NM_005628'	'SLC1A5'	'solute carrier family 1 (neutral amino acid transporter), member 5'
'NM_001814'	'CTSC'	'cathepsin C'
'NM_003039'	'SLC2A5'	'solute carrier family 2 (facilitated glucose/fructose transporter), member 5'
'NM_002350'	'LYN'	'v-yes-1 Yamaguchi sarcoma viral related oncogene homolog'
'NM_002342'	'LTBR'	'lymphotoxin beta receptor (TNFR superfamily, member 3)'
'NM_000397'	'CYBB'	'cytochrome b-245, beta polypeptide'
'NM_001908'	'CTSB'	'cathepsin B'
'NM_005337'	'NCKAP1L'	'NCK-associated protein 1-like'
'Contig10690_RC'	'SYK'	'spleen tyrosine kinase'
'Contig50728_RC'	'PTAFR'	'platelet-activating factor receptor'
'NM_003890'	'FCGBP'	'Fc fragment of IgG binding protein'
'NM_005428'	'VAV1'	'vav 1 guanine nucleotide exchange factor'
'NM_001733'	'C1R'	'complement component 1, r subcomponent'
'NM_016187'	'BIN2'	'bridging integrator 2'
'NM_004079'	'CTSS'	'cathepsin S'
'NM_012214'	'MGAT4A'	'mannosyl (alpha-1,3-)-glycoprotein beta-1,4-N-acetylglucosaminyltransferase, isozyme A'
'Contig1030_RC'	'DOCK8'	'dedicator of cytokinesis 8'
'NM_006120'	'HLA-DMA'	'major histocompatibility complex, class II, DM alpha'
'NM_018594'	'FYB'	'FYN binding protein (FYB-120/130)'
'NM_006399'	'BATF'	'basic leucine zipper transcription factor, ATF-like'
'NM_002110'	'HCK'	'hemopoietic cell kinase'
'NM_003150'	'STAT3'	'signal transducer and activator of transcription 3 (acute-phase response factor)'
'NM_018965'	'TREM2'	'triggering receptor expressed on myeloid cells 2'
'NM_000560'	'CD53'	'CD53 molecule'
'Contig33703_RC'	'RASAL3'	'RAS protein activator like 3'
'NM_005767'	'LPAR6'	'lysophosphatidic acid receptor 6'
'NM_015991'	'C1QA'	'complement component 1, q subcomponent, A chain'
'NM_006748'	'SLA'	'Src-like-adaptor'
'NM_000632'	'ITGAM'	'integrin, alpha M (complement component 3 receptor 3 subunit)'
'NM_007161'	'LST1'	'leukocyte specific transcript 1'
'NM_005615'	'RNASE6'	'ribonuclease, RNase A family, k6'
'NM_006762'	'LAPTM5'	'lysosomal protein transmembrane 5'
'AF086130'	'FAM26F'	'family with sequence similarity 26, member F'
'AJ420585'	'HLA-DOA'	'major histocompatibility complex, class II, DO alpha'
'Contig55671_RC'	'NFATC2'	'nuclear factor of activated T-cells, cytoplasmic, calcineurin-dependent 2'
'NM_138402'	'SP140L'	'SP140 nuclear body protein-like'
'NM_031471'	'FERMT3'	'fermitin family homolog 3 (Drosophila)'
'NM_021642'	'FCGR2A'	'Fc fragment of IgG, low affinity IIa, receptor (CD32)'
'NM_030956'	'TLR10'	'toll-like receptor 10'
'AF116653'	'FYB'	'FYN binding protein (FYB-120/130)'
'AK057772'	'SYK'	'spleen tyrosine kinase'
'NM_022047'	'DEF6'	'differentially expressed in FDCP 6 homolog (mouse)'
'NM_033128'	'SCIN'	'scinderin'
'NM_024430'	'PSTPIP2'	'proline-serine-threonine phosphatase interacting protein 2'
'NM_130446'	'KLHL6'	'kelch-like 6 (Drosophila)'
'NM_022136'	'SAMSN1'	'SAM domain, SH3 domain and nuclear localization signals 1'
'NM_022162'	'NOD2'	'nucleotide-binding oligomerization domain containing 2'
'NM_022054'	'KCNK13'	'potassium channel, subfamily K, member 13'
'NM_024829'	'PLBD1'	'phospholipase B domain containing 1'
'NM_025159'	'CXorf21'	'chromosome X open reading frame 21'
'NM_024575'	'TNFAIP8L2'	'tumor necrosis factor, alpha-induced protein 8-like 2'
'AK074085'	'WDFY4'	'WDFY family member 4'
'NM_138410'	'CMTM7'	'CKLF-like MARVEL transmembrane domain containing 7'
'NM_022107'	'GPSM3'	'G-protein signaling modulator 3 (AGS3-like, C. elegans)'
'NM_006332'	'IFI30'	'interferon, gamma-inducible protein 30'
'NM_005720'	'ARPC1B'	'actin related protein 2/3 complex, subunit 1B, 41kDa'
'NM_019029'	'CPVL'	'carboxypeptidase, vitellogenic-like'
'NM_147780'	'CTSB'	'cathepsin B'
'NM_000677'	'ADORA3'	'adenosine A3 receptor'
'NM_016543'	'SIGLEC7'	'sialic acid binding Ig-like lectin 7'
'NM_024901'	'DENND2D'	'DENN/MADD domain containing 2D'
'NM_017817'	'RAB20'	'RAB20, member RAS oncogene family'
'NM_002445'	'MSR1'	'macrophage scavenger receptor 1'
'NM_018986'	'SH3TC1'	'SH3 domain and tetratricopeptide repeats 1'
'NM_000579'	'CCR5'	'chemokine (C-C motif) receptor 5'
'NM_000295'	'SERPINA1'	'serpin peptidase inhibitor, clade A (alpha-1 antiproteinase, antitrypsin), member 1'
'NM_022059'	'CXCL16'	'chemokine (C-X-C motif) ligand 16'
'NM_030666'	'SERPINB1'	'serpin peptidase inhibitor, clade B (ovalbumin), member 1'
'NM_013416'	'NCF4'	'neutrophil cytosolic factor 4, 40kDa'
'NM_002468'	'MYD88'	'myeloid differentiation primary response gene (88)'
'NM_002925'	'RGS10'	'regulator of G-protein signaling 10'
'NM_003101'	'SOAT1'	'sterol O-acyltransferase 1'
'NM_152851'	'MS4A6A'	'membrane-spanning 4-domains, subfamily A, member 6A'
'NM_015136'	'STAB1'	'stabilin 1'
'NM_138444'	'KCTD12'	'potassium channel tetramerisation domain containing 12'
'NM_000566'	'FCGR1A'	'Fc fragment of IgG, high affinity Ia, receptor (CD64)'
'NM_181720'	'ARHGAP30'	'Rho GTPase activating protein 30'
'NM_004244'	'CD163'	'CD163 molecule'
'NM_000760'	'CSF3R'	'colony stimulating factor 3 receptor (granulocyte)'
'NM_016293'	'BIN2'	'bridging integrator 2'
'NM_000578'	'SLC11A1'	'solute carrier family 11 (proton-coupled divalent metal ion transporters), member 1'
'NM_024599'	'RHBDF2'	'rhomboid 5 homolog 2 (Drosophila)'
'NM_022570'	'CLEC7A'	'C-type lectin domain family 7, member A'
'NM_153337'	'SNX20'	'sorting nexin 20'
'NM_006074'	'TRIM22'	'tripartite motif-containing 22'
'NM_022349'	'MS4A6A'	'membrane-spanning 4-domains, subfamily A, member 6A'
'NM_021777'	'ADAM28'	'ADAM metallopeptidase domain 28'
'NM_024832'	'RIN3'	'Ras and Rab interactor 3'
'NM_014385'	'SIGLEC7'	'sialic acid binding Ig-like lectin 7'
'NM_032782'	'HAVCR2'	'hepatitis A virus cellular receptor 2'
'NM_033130'	'SIGLEC10'	'sialic acid binding Ig-like lectin 10'
'NM_181724'	'TMEM119'	'transmembrane protein 119'
'NM_002543'	'OLR1'	'oxidized low density lipoprotein (lectin-like) receptor 1'
'NM_021706'	'LAIR1'	'leukocyte-associated immunoglobulin-like receptor 1'
'NM_014608'	'CYFIP1'	'cytoplasmic FMR1 interacting protein 1'
'NM_022141'	'PARVG'	'parvin, gamma'
'NM_015660'	'GIMAP2'	'GTPase, IMAP family member 2'
'NM_021983'	'HLA-DRB4'	'major histocompatibility complex, class II, DR beta 4'
'NM_000507'	'FBP1'	'fructose-1,6-bisphosphatase 1'
'NM_004946'	'DOCK2'	'dedicator of cytokinesis 2'
'NM_021209'	'NLRC4'	'NLR family, CARD domain containing 4'
'NM_007261'	'CD300A'	'CD300a molecule'
'NM_014265'	'ADAM28'	'ADAM metallopeptidase domain 28'
'NM_000570'	'FCGR3B'	'Fc fragment of IgG, low affinity IIIb, receptor (CD16b)'
'NM_018404'	'ADAP2'	'ArfGAP with dual PH domains 2'
'NM_003264'	'TLR2'	'toll-like receptor 2'
'NM_172247'	'CSF2RA'	'colony stimulating factor 2 receptor, alpha, low-affinity (granulocyte-macrophage)'
'NM_148170'	'CTSC'	'cathepsin C'
'NM_145041'	'TMEM106A'	'transmembrane protein 106A'
'NM_000491'	'C1QB'	'complement component 1, q subcomponent, B chain'
'NM_006474'	'PDPN'	'podoplanin'
'NM_016562'	'TLR7'	'toll-like receptor 7'
'NM_000576'	'IL1B'	'interleukin 1, beta'
'NM_080921'	'PTPRC'	'protein tyrosine phosphatase, receptor type, C'
'NM_000572'	'IL10'	'interleukin 10'
'NM_016428'	'ABI3'	'ABI family, member 3'
'NM_000803'	'FOLR2'	'folate receptor 2 (fetal)'
'NM_002029'	'FPR1'	'formyl peptide receptor 1'
'NM_025144'	'ALPK1'	'alpha-kinase 1'
'NM_003263'	'TLR1'	'toll-like receptor 1'
'NM_006866'	'LILRA2'	'leukocyte immunoglobulin-like receptor, subfamily A (with TM domain), member 2'
'NM_005779'	'LHFPL2'	'lipoma HMGIC fusion partner-like 2'
'NM_001637'	'AOAH'	'acyloxyacyl hydrolase (neutrophil)'
'NM_005211'	'CSF1R'	'colony stimulating factor 1 receptor'
'NM_000433'	'NCF2'	'neutrophil cytosolic factor 2'
'NM_148975'	'MS4A4A'	'membrane-spanning 4-domains, subfamily A, member 4'
'NM_174896'	'C1orf162'	'chromosome 1 open reading frame 162'
'NM_013258'	'PYCARD'	'PYD and CARD domain containing'
'NM_018690'	''	'apolipoprotein B48 receptor'
'NM_012072'	'CD93'	'CD93 molecule'
'NM_002935'	'RNASE3'	'ribonuclease, RNase A family, 3 (eosinophil cationic protein)'
'NM_004054'	'C3AR1'	'complement component 3a receptor 1'
'NM_033295'	'CASP1'	'caspase 1, apoptosis-related cysteine peptidase (interleukin 1, beta, convertase)'
'NM_021778'	'ADAM28'	'ADAM metallopeptidase domain 28'
'NM_003761'	'VAMP8'	'vesicle-associated membrane protein 8 (endobrevin)'
'NM_175862'	'CD86'	'CD86 molecule'
'NM_016610'	'TLR8'	'toll-like receptor 8'
'NM_172369'	'C1QC'	'complement component 1, q subcomponent, C chain'
'NM_005202'	'COL8A2'	'collagen, type VIII, alpha 2'
'NM_019043'	'APBB1IP'	'amyloid beta (A4) precursor protein-binding, family B, member 1 interacting protein'
'NM_138715'	'MSR1'	'macrophage scavenger receptor 1'
'NM_006678'	'CD300C'	'CD300c molecule'
'NM_012335'	'MYO1F'	'myosin IF'
'NM_004573'	'PLCB2'	'phospholipase C, beta 2'
'NM_021201'	'MS4A7'	'membrane-spanning 4-domains, subfamily A, member 7'
'NM_152309'	'PIK3AP1'	'phosphoinositide-3-kinase adaptor protein 1'
'NM_004106'	'FCER1G'	'Fc fragment of IgE, high affinity I, receptor for; gamma polypeptide'
'NM_001295'	'CCR1'	'chemokine (C-C motif) receptor 1'
'NM_144658'	'DOCK11'	'dedicator of cytokinesis 11'
'NM_172246'	'CSF2RA'	'colony stimulating factor 2 receptor, alpha, low-affinity (granulocyte-macrophage)'
'NM_022083'	'FAM129A'	'family with sequence similarity 129, member A'
'NM_000631'	'NCF4'	'neutrophil cytosolic factor 4, 40kDa'
'NM_024943'	'TMEM156'	'transmembrane protein 156'
'NM_130782'	'RGS18'	'regulator of G-protein signaling 18'
'NM_001061'	'TBXAS1'	'thromboxane A synthase 1 (platelet)'
'NM_005531'	'IFI16'	'interferon, gamma-inducible protein 16'
'NM_020041'	'SLC2A9'	'solute carrier family 2 (facilitated glucose transporter), member 9'
'NM_005755'	'EBI3'	'Epstein-Barr virus induced 3'
'NM_173558'	'FGD2'	'FYVE, RhoGEF and PH domain containing 2'
'NM_033554'	'HLA-DPA1'	'major histocompatibility complex, class II, DP alpha 1'
'NM_020125'	'SLAMF8'	'SLAM family member 8'
'hCT1775405.1'	'PRSS3'	'protease, serine, 3'
'HSS00212166'	'ANKRD22'	'ankyrin repeat domain 22'
'XM_211305'	'C17orf60'	'chromosome 17 open reading frame 60'
'NM_001623'	'AIF1'	'allograft inflammatory factor 1'
'NM_000569'	'FCGR3A'	'Fc fragment of IgG, low affinity IIIa, receptor (CD16a)'
'CB529629'	'FCER1G'	'Fc fragment of IgE, high affinity I, receptor for; gamma polypeptide'
'BM684049'	'HAMP'	'hepcidin antimicrobial peptide'
'NM_001005412'	'FCGR2C'	'Fc fragment of IgG, low affinity IIc, receptor for (CD32)'
'hCT34994'	'HLA-DRA'	'major histocompatibility complex, class II, DR alpha'
'ENST00000343801'	'CCR5'	'chemokine (C-C motif) receptor 5'
'BC073889'	'LGALS9C'	'lectin, galactoside-binding, soluble, 9C'
'ENST00000342052'	'TMEM106A'	'transmembrane protein 106A'
'AF119873'	'SERPINA1'	'serpin peptidase inhibitor, clade A (alpha-1 antiproteinase, antitrypsin), member 1'
'NM_001004340'	'FCGR1B'	'Fc fragment of IgG, high affinity Ib, receptor (CD64)'
'BQ015859'	'CSTA'	'cystatin A (stefin A)'
'NM_021175_sat'	'HAMP'	'hepcidin antimicrobial peptide'
'NM_005628'	'SLC1A5'	'solute carrier family 1 (neutral amino acid transporter), member 5'
'NM_001733_sat'	'C1R'	'complement component 1, r subcomponent'
'NM_000295_sat'	'SERPINA1'	'serpin peptidase inhibitor, clade A (alpha-1 antiproteinase, antitrypsin), member 1'
'NM_001066'	'TNFRSF1B'	'tumor necrosis factor receptor superfamily, member 1B'
'NM_001061'	'TBXAS1'	'thromboxane A synthase 1 (platelet)'
'NM_003982'	'SLC7A7'	'solute carrier family 7 (cationic amino acid transporter, y+ system), member 7'
'NM_001734_sat'	'C1S'	'complement component 1, s subcomponent'
'NM_000204_sat'	'CFI'	'complement factor I'
'NM_003039'	'SLC2A5'	'solute carrier family 2 (facilitated glucose/fructose transporter), member 5'
'NM_001001290'	'SLC2A9'	'solute carrier family 2 (facilitated glucose transporter), member 9'
'NM_000578'	'SLC11A1'	'solute carrier family 11 (proton-coupled divalent metal ion transporters), member 1'

## Sheet: (+)Ndg
'NM_005895'	'GOLGA3'	'golgin A3'
'NM_005895'	'GOLGA3'	'golgin A3'
'NM_005895'	'GOLGA3'	'golgin A3'
'NM_005895'	'GOLGA3'	'golgin A3'
'NM_005895'	'GOLGA3'	'golgin A3'
'NM_005895'	'GOLGA3'	'golgin A3'
'NM_005895'	'GOLGA3'	'golgin A3'
'NM_005895'	'GOLGA3'	'golgin A3'
'NM_005895'	'GOLGA3'	'golgin A3'
'NM_005895'	'GOLGA3'	'golgin A3'
'NM_005895'	'GOLGA3'	'golgin A3'
'NM_005895'	'GOLGA3'	'golgin A3'
'NM_005895'	'GOLGA3'	'golgin A3'
'NM_005895'	'GOLGA3'	'golgin A3'
'NM_005895'	'GOLGA3'	'golgin A3'
'NM_005895'	'GOLGA3'	'golgin A3'
'NM_005895'	'GOLGA3'	'golgin A3'
'HSS00253039'	'PROX2'	'prospero homeobox 2'
'NM_012308'	'KDM2A'	'lysine (K)-specific demethylase 2A'
'NM_015443'	'KIAA1267'	'KIAA1267'
'AB002374'	'CYTSA'	'cytospin A'
'NM_025081'	'NYNRIN'	'NYN domain and retroviral integrase containing'
'NM_002011'	'FGFR4'	'fibroblast growth factor receptor 4'
'NM_015908'	'SRRT'	'serrate RNA effector molecule homolog (Arabidopsis)'
'hCT9675.2'	'PHRF1'	'PHD and ring finger domains 1'
'Contig45443_RC'	'INSR'	'insulin receptor'
'NM_014079'	'KLF15'	'Kruppel-like factor 15'
'NM_021639'	'GPBP1L1'	'GC-rich promoter binding protein 1-like 1'
'NM_000934'	'SERPINF2'	'serpin peptidase inhibitor, clade F (alpha-2 antiplasmin, pigment epithelium derived factor), member 2'
'AK093990'	''	'hypothetical protein LOC284009'
'NM_173215'	'NFAT5'	'nuclear factor of activated T-cells 5, tonicity-responsive'
'NM_032886'	'RBM14'	'RNA binding motif protein 14'
'HSS00143708'	'C10orf104'	'chromosome 10 open reading frame 104'
'NM_006541'	'GLRX3'	'glutaredoxin 3'
'Contig29362_RC'	'ANKRD13D'	'ankyrin repeat domain 13 family, member D'
'NM_014823'	'WNK1'	'WNK lysine deficient protein kinase 1'
'NM_032887'	'FAM69B'	'family with sequence similarity 69, member B'
'AJ006835'	'SNORA73A'	'small nucleolar RNA, H/ACA box 73A'
'HSS00087436'	'ANKRD52'	'ankyrin repeat domain 52'
'BC001742'	''	'hypothetical protein BC001742'
'AK025065'	'NMT2'	'N-myristoyltransferase 2'
'AK023936'	'HSPA12A'	'heat shock 70kDa protein 12A'
'HSS00276358'	'DNAJB6'	'DnaJ (Hsp40) homolog, subfamily B, member 6'
'NM_018346'	'RSAD1'	'radical S-adenosyl methionine domain containing 1'
'NM_013325'	'ATG4B'	'ATG4 autophagy related 4 homolog B (S. cerevisiae)'
'ENST00000316798'	'ATG4B'	'ATG4 autophagy related 4 homolog B (S. cerevisiae)'
'NM_002693'	'POLG'	'polymerase (DNA directed), gamma'
'NM_004922'	'SEC24C'	'SEC24 family, member C (S. cerevisiae)'
'ENST00000273582'	'KIAA0226'	'KIAA0226'
'NM_006232'	'POLR2H'	'polymerase (RNA) II (DNA directed) polypeptide H'
'NM_145806'	'ZNF511'	'zinc finger protein 511'
'NM_006645'	'STARD10'	'StAR-related lipid transfer (START) domain containing 10'
'NM_198317'	'KLHL17'	'kelch-like 17 (Drosophila)'
'NM_032998'	'DEDD'	'death effector domain containing'
'NM_024419'	'PGS1'	'phosphatidylglycerophosphate synthase 1'
'NM_133336'	'WHSC1'	'Wolf-Hirschhorn syndrome candidate 1'
'NM_033194'	'HSPB9'	'heat shock protein, alpha-crystallin-related, B9'
'NM_006145'	'DNAJB1'	'DnaJ (Hsp40) homolog, subfamily B, member 1'
'NM_005346'	'HSPA1B'	'heat shock 70kDa protein 1B'
'NM_005345'	'HSPA1A'	'heat shock 70kDa protein 1A'
'NM_006819'	'STIP1'	'stress-induced-phosphoprotein 1'
'NM_004199'	'P4HA2'	'prolyl 4-hydroxylase, alpha polypeptide II'
'NM_001539'	'DNAJA1'	'DnaJ (Hsp40) homolog, subfamily A, member 1'
'NM_012124'	'CHORDC1'	'cysteine and histidine-rich domain (CHORD)-containing 1'
'NM_001237'	'CCNA2'	'cyclin A2'
'NM_005527'	'HSPA1L'	'heat shock 70kDa protein 1-like'
'Contig13488_RC'	'CDKN2AIP'	'CDKN2A interacting protein'
'Contig48935_RC'	'SIX4'	'SIX homeobox 4'
'NM_032623'	'C4orf49'	'chromosome 4 open reading frame 49'
'NM_003797'	'EED'	'embryonic ectoderm development'
'X96655'	'SNORD56'	'small nucleolar RNA, C/D box 56'
'Contig17556_RC'	'FAM59B'	'family with sequence similarity 59, member B'
'AK000229'	'C18orf49'	'chromosome 18 open reading frame 49'
'NM_018157'	'RIC8B'	'resistance to inhibitors of cholinesterase 8 homolog B (C. elegans)'
'AF070587'	'CCDC88C'	'coiled-coil domain containing 88C'
'NM_058246'	'DNAJB6'	'DnaJ (Hsp40) homolog, subfamily B, member 6'
'NM_001269'	'RCC1'	'regulator of chromosome condensation 1'
'NM_002896'	'RBM4'	'RNA binding motif protein 4'
'NM_003124'	'SPR'	'sepiapterin reductase (7,8-dihydrobiopterin:NADP+ oxidoreductase)'
'NM_079837'	'BANP'	'BTG3 associated nuclear protein'
'NM_017869'	'BANP'	'BTG3 associated nuclear protein'
'NM_173510'	'CCDC117'	'coiled-coil domain containing 117'
'NM_052957'	'ACRC'	'acidic repeat containing'
'NM_182597'	'C7orf53'	'chromosome 7 open reading frame 53'
'NM_014664'	'N4BP1'	'NEDD4 binding protein 1'
'NM_003161'	'RPS6KB1'	'ribosomal protein S6 kinase, 70kDa, polypeptide 1'
'NM_138278'	'BNIPL'	'BCL2/adenovirus E1B 19kD interacting protein like'
'BC018064'	''	'similar to proteaseome (prosome, macropain) 28 subunit, 3'
'NM_016507'	'CDK12'	'cyclin-dependent kinase 12'
'NM_001807'	'CEL'	'carboxyl ester lipase (bile salt-stimulated lipase)'
'NM_001374'	'DNASE1L2'	'deoxyribonuclease I-like 2'
'NM_031946'	'AGAP3'	'ArfGAP with GTPase domain, ankyrin repeat and PH domain 3'
'NM_145718'	'TRAF2'	'TNF receptor-associated factor 2'
'NM_022759'	'ENGASE'	'endo-beta-N-acetylglucosaminidase'
'NM_014851'	'KLHL21'	'kelch-like 21 (Drosophila)'
'NM_014941'	'MORC2'	'MORC family CW-type zinc finger 2'
'NM_006328'	'RBM14'	'RNA binding motif protein 14'
'NM_022046'	'KLK14'	'kallikrein-related peptidase 14'
'AF218021'	''	'hypothetical protein LOC100129503'
'NM_145045'	'CCDC151'	'coiled-coil domain containing 151'
'NM_020062'	'SLC2A4RG'	'SLC2A4 regulator'
'NM_001472'	'GAGE2C'	'G antigen 2C'
'XM_210035'	'PPP1R3F'	'protein phosphatase 1, regulatory (inhibitor) subunit 3F'
'NM_001475'	'GAGE5'	'G antigen 5'
'NM_001474'	'GAGE4'	'G antigen 4'
'NM_012196'	'GAGE8'	'G antigen 8'
'NM_001476'	'GAGE6'	'G antigen 6'
'NM_001477'	'GAGE12I'	'G antigen 12I'
'NM_021123'	'GAGE7'	'G antigen 7'
'U19144'	'GAGE3'	'G antigen 3'
'Contig23475_RC'	'MICALL2'	'MICAL-like 2'
'NM_024052'	'C17orf39'	'chromosome 17 open reading frame 39'
'NM_015714'	'G0S2'	'G0/G1switch 2'
'NM_130469'	'JDP2'	'Jun dimerization protein 2'
'hCT2316334'	'COL27A1'	'collagen, type XXVII, alpha 1'
'AF274938'	'RP9P'	'retinitis pigmentosa 9 pseudogene'
'NM_020382'	'SETD8'	'SET domain containing (lysine methyltransferase) 8'
'NM_003579'	'RAD54L'	'RAD54-like (S. cerevisiae)'
'NM_031894'	'FTHL17'	'ferritin, heavy polypeptide-like 17'
'BC034822'	''	'SPR pseudogene'
'NM_003298'	'NR2C2'	'nuclear receptor subfamily 2, group C, member 2'
'AW269746'	'COX8C'	'cytochrome c oxidase subunit 8C'
'AL049397'	'PPPDE1'	'PPPDE peptidase domain containing 1'
'NM_015446'	'AHCTF1'	'AT hook containing transcription factor 1'
'NM_003400'	'XPO1'	'exportin 1 (CRM1 homolog, yeast)'
'NM_025211'	'GKAP1'	'G kinase anchoring protein 1'
'AK054864'	'IRF2BP2'	'interferon regulatory factor 2 binding protein 2'
'NM_015087'	'SPG20'	'spastic paraplegia 20 (Troyer syndrome)'
'NM_017672'	'TRPM7'	'transient receptor potential cation channel, subfamily M, member 7'
'NM_031435'	'THAP2'	'THAP domain containing, apoptosis associated protein 2'
'NM_015358'	'MORC3'	'MORC family CW-type zinc finger 3'
'hCT12351.3'	'CWC22'	'CWC22 spliceosome-associated protein homolog (S. cerevisiae)'
'NM_014382'	'ATP2C1'	'ATPase, Ca++ transporting, type 2C, member 1'
'NM_015200'	'PDS5A'	'PDS5, regulator of cohesion maintenance, homolog A (S. cerevisiae)'
'AK001838'	'NUFIP2'	'nuclear fragile X mental retardation protein interacting protein 2'
'NM_033087'	'ALG2'	'asparagine-linked glycosylation 2, alpha-1,3-mannosyltransferase homolog (S. cerevisiae)'
'Contig56959_RC'	'CEBPG'	'CCAAT/enhancer binding protein (C/EBP), gamma'
'NM_016303'	'WBP5'	'WW domain binding protein 5'
'NM_003403'	'YY1'	'YY1 transcription factor'
'hCT1639886.3'	''	'similar to tumor protein, translationally-controlled 1'
'NM_001540'	'HSPB1'	'heat shock 27kDa protein 1'
'NM_006912'	'RIT1'	'Ras-like without CAAX 1'
'NM_000917'	'P4HA1'	'prolyl 4-hydroxylase, alpha polypeptide I'
'Contig44712_RC'	'GNA13'	'guanine nucleotide binding protein (G protein), alpha 13'
'NM_013255'	'MKLN1'	'muskelin 1, intracellular mediator containing kelch motifs'
'NM_024576'	'OGFRL1'	'opioid growth factor receptor-like 1'
'NM_021188'	'ZNF410'	'zinc finger protein 410'
'Contig50004_RC'	''	'patched domain containing 3 pseudogene'
'NM_002577'	'PAK2'	'p21 protein (Cdc42/Rac)-activated kinase 2'
'NM_007375'	'TARDBP'	'TAR DNA binding protein'
'NM_138720'	'HIST1H2BD'	'histone cluster 1, H2bd'
'Contig57239_RC'	'KIAA0114'	'KIAA0114'
'NM_020960'	'GPR107'	'G protein-coupled receptor 107'
'NM_030962'	'SBF2'	'SET binding factor 2'
'AK093779'	''	'hypothetical LOC399900'
'AK023199'	'C1orf226'	'chromosome 1 open reading frame 226'
'NM_015478'	'L3MBTL'	'l(3)mbt-like (Drosophila)'
'NM_031902'	'MRPS5'	'mitochondrial ribosomal protein S5'
'XM_066760'	''	'hypothetical LOC392556'
'AK095149'	'ZXDC'	'ZXD family zinc finger C'
'NM_021244'	'RRAGD'	'Ras-related GTP binding D'
'NM_001675'	'ATF4'	'activating transcription factor 4 (tax-responsive enhancer element B67)'
'AK093353'	''	'hypothetical LOC390251'
'NM_182810'	'ATF4'	'activating transcription factor 4 (tax-responsive enhancer element B67)'
'NM_000392'	'ABCC2'	'ATP-binding cassette, sub-family C (CFTR/MRP), member 2'
'NM_012110'	'CHIC2'	'cysteine-rich hydrophobic domain 2'
'ENST00000334351'	'PNRC2'	'proline-rich nuclear receptor coactivator 2'
'Contig53674_RC'	'GNAS'	'GNAS complex locus'
'NM_021649'	'TICAM2'	'toll-like receptor adaptor molecule 2'
'AB002443'	'TICAM2'	'toll-like receptor adaptor molecule 2'
'HSS00346710'	'HNRPLL'	'heterogeneous nuclear ribonucleoprotein L-like'
'HSS00329979'	'PSMB1'	'proteasome (prosome, macropain) subunit, beta type, 1'
'Contig31062_RC'	''	'hypothetical LOC100216546'
'NM_006459'	'ERLIN1'	'ER lipid raft associated 1'
'NM_017782'	'C10orf18'	'chromosome 10 open reading frame 18'
'NM_033109'	'PNPT1'	'polyribonucleotide nucleotidyltransferase 1'
'NM_014991'	'WDFY3'	'WD repeat and FYVE domain containing 3'
'NM_177968'	'PPM1B'	'protein phosphatase 1B (formerly 2C), magnesium-dependent, beta isoform'
'Contig36432_RC'	'KIAA1958'	'KIAA1958'
'NM_012257'	'HBP1'	'HMG-box transcription factor 1'
'NM_020193'	'C11orf30'	'chromosome 11 open reading frame 30'
'NM_003620'	'PPM1D'	'protein phosphatase 1D magnesium-dependent, delta isoform'
'NM_018133'	'MSL2'	'male-specific lethal 2 homolog (Drosophila)'
'NM_014487'	'ZNF330'	'zinc finger protein 330'
'NM_138798'	'MITD1'	'MIT, microtubule interacting and transport, domain containing 1'
'hCT2285874'	''	'similar to hCG1820375'
'NM_022333'	'TIAL1'	'TIA1 cytotoxic granule-associated RNA binding protein-like 1'
'AL049449'	'GAB1'	'GRB2-associated binding protein 1'
'AB011090'	'MGA'	'MAX gene associated'
'AK055661'	'ZBTB34'	'zinc finger and BTB domain containing 34'
'NM_024631'	'C11orf61'	'chromosome 11 open reading frame 61'
'NM_152792'	'ASPRV1'	'aspartic peptidase, retroviral-like 1'
'NM_015885'	'PCF11'	'PCF11, cleavage and polyadenylation factor subunit, homolog (S. cerevisiae)'
'NM_145796'	'POGZ'	'pogo transposable element with ZNF domain'
'NM_003718'	'CDK13'	'cyclin-dependent kinase 13'
'NM_016261'	'TUBD1'	'tubulin, delta 1'
'ENST00000284765'	'C4orf47'	'chromosome 4 open reading frame 47'
'NM_005197'	'FOXN3'	'forkhead box N3'
'NM_017936'	'SMEK1'	'SMEK homolog 1, suppressor of mek1 (Dictyostelium)'
'NM_001329'	'CTBP2'	'C-terminal binding protein 2'
'NM_016593'	'CYP39A1'	'cytochrome P450, family 39, subfamily A, polypeptide 1'
'Contig46158_RC'	'SOS1'	'son of sevenless homolog 1 (Drosophila)'
'NM_139168'	'SFRS12'	'splicing factor, arginine/serine-rich 12'
'NM_152519'	'C2orf67'	'chromosome 2 open reading frame 67'
'NM_005359'	'SMAD4'	'SMAD family member 4'
'NM_018061'	'PRPF38B'	'PRP38 pre-mRNA processing factor 38 (yeast) domain containing B'
'NM_006625'	'SFRS13A'	'splicing factor, arginine/serine-rich 13A'
'NM_173473'	'C10orf104'	'chromosome 10 open reading frame 104'
'Contig53629_RC'	'SOCS4'	'suppressor of cytokine signaling 4'
'AK054894'	'MED13'	'mediator complex subunit 13'
'AL833463'	''	'hypothetical protein LOC283658'
'NM_052937'	'PCMTD1'	'protein-L-isoaspartate (D-aspartate) O-methyltransferase domain containing 1'
'NM_005857'	'ZMPSTE24'	'zinc metallopeptidase (STE24 homolog, S. cerevisiae)'
'NM_153365'	'TAPT1'	'transmembrane anterior posterior transformation 1'
'HSS00126953'	'TMX1'	'thioredoxin-related transmembrane protein 1'
'NM_004555'	'NFATC3'	'nuclear factor of activated T-cells, cytoplasmic, calcineurin-dependent 3'
'NM_024523'	'GCC1'	'GRIP and coiled-coil domain containing 1'
'HSS00092615'	'RBM7'	'RNA binding motif protein 7'
'NM_017880'	'C2orf42'	'chromosome 2 open reading frame 42'
'NM_002486'	'NCBP1'	'nuclear cap binding protein subunit 1, 80kDa'
'NM_016277'	'RAB23'	'RAB23, member RAS oncogene family'
'NM_022840'	'METTL4'	'methyltransferase like 4'
'NM_005901'	'SMAD2'	'SMAD family member 2'
'NM_005927'	'MFAP3'	'microfibrillar-associated protein 3'
'NM_004275'	'MED20'	'mediator complex subunit 20'
'Contig51158_RC'	'AP4E1'	'adaptor-related protein complex 4, epsilon 1 subunit'
'NM_018976'	'SLC38A2'	'solute carrier family 38, member 2'
'NM_018573'	'SLC38A2'	'solute carrier family 38, member 2'
'NM_018976'	'SLC38A2'	'solute carrier family 38, member 2'
'NM_014950'	'ZBTB1'	'zinc finger and BTB domain containing 1'
'Contig56768_RC'	'SLC5A3'	'solute carrier family 5 (sodium/myo-inositol cotransporter), member 3'
'NM_032476'	'MRPS6'	'mitochondrial ribosomal protein S6'
'Contig1034_RC'	'YY1'	'YY1 transcription factor'
'NM_014345'	'ZNF318'	'zinc finger protein 318'
'NM_014071'	'NCOA6'	'nuclear receptor coactivator 6'
'NM_032120'	'C7orf64'	'chromosome 7 open reading frame 64'
'NM_019041'	'MTRF1L'	'mitochondrial translational release factor 1-like'
'NM_006973'	'ZNF32'	'zinc finger protein 32'
'HSS00217006'	'ANKRD19'	'ankyrin repeat domain 19 pseudogene'
'NM_004380'	'CREBBP'	'CREB binding protein'
'Contig30995_RC'	'PSMD6'	'proteasome (prosome, macropain) 26S subunit, non-ATPase, 6'
'NM_001952'	'E2F6'	'E2F transcription factor 6'
'AL049782'	''	'hypothetical gene CG012'
'NM_033111'	'N4BP2L2'	'NEDD4 binding protein 2-like 2'
'Contig17475_RC'	'CKLF'	'chemokine-like factor'
'NM_153694'	'SYCP3'	'synaptonemal complex protein 3'
'AK055378'	'MSL1'	'male-specific lethal 1 homolog (Drosophila)'
'NM_100486'	'WAC'	'WW domain containing adaptor with coiled-coil'
'NM_018703'	'RBBP6'	'retinoblastoma binding protein 6'
'NM_018366'	'CNO'	'cappuccino homolog (mouse)'
'NM_020861'	'ZBTB2'	'zinc finger and BTB domain containing 2'
'NM_000026'	'ADSL'	'adenylosuccinate lyase'
'NM_032763'	''	'hypothetical protein MGC16142'
'NM_018036'	'ATG2B'	'ATG2 autophagy related 2 homolog B (S. cerevisiae)'
'NM_032875'	'FBXL20'	'F-box and leucine-rich repeat protein 20'
'NM_018169'	'C12orf35'	'chromosome 12 open reading frame 35'
'NM_014928'	'OTUD4'	'OTU domain containing 4'
'Contig57056_RC'	'ZBTB38'	'zinc finger and BTB domain containing 38'
'NM_003663'	'CGGBP1'	'CGG triplet repeat binding protein 1'
'NM_005802'	'TOPORS'	'topoisomerase I binding, arginine/serine-rich'
'NM_153244'	'C10orf111'	'chromosome 10 open reading frame 111'
'NM_016643'	'ZNF771'	'zinc finger protein 771'
'NM_015148'	'PASK'	'PAS domain containing serine/threonine kinase'
'HSS00269962'	'C15orf62'	'chromosome 15 open reading frame 62'
'Contig5954_RC'	'ZGLP1'	'zinc finger, GATA-like protein 1'
'NM_018277'	'TCP10L'	't-complex 10 (mouse)-like'
'BC004544'	'CYHR1'	'cysteine/histidine-rich 1'
'NM_017924'	'C14orf119'	'chromosome 14 open reading frame 119'
'NM_024537'	'CARS2'	'cysteinyl-tRNA synthetase 2, mitochondrial (putative)'
'NM_020385'	'REXO4'	'REX4, RNA exonuclease 4 homolog (S. cerevisiae)'
'Contig27827_RC'	'TMEM81'	'transmembrane protein 81'
'Contig51020_RC'	'TADA2B'	'transcriptional adaptor 2B'
'Contig38273_RC'	'MSTO1'	'misato homolog 1 (Drosophila)'
'NM_144606'	'FLCN'	'folliculin'
'AL050061'	''	'hypothetical protein LOC157562'
'AF086402'	'VPRBP'	'Vpr (HIV-1) binding protein'
'HSS00018326'	''	'hypothetical protein LOC100128437'
'NM_181305'	'MRPL52'	'mitochondrial ribosomal protein L52'
'NM_017432'	'PTOV1'	'prostate tumor overexpressed 1'
'Contig52705_RC'	'CREBBP'	'CREB binding protein'
'NM_012083'	'FRAT2'	'frequently rearranged in advanced T-cell lymphomas 2'
'AB037753'	'FBXO42'	'F-box protein 42'
'NM_022034'	'CUZD1'	'CUB and zona pellucida-like domains 1'
'NM_152452'	'IGF1R'	'insulin-like growth factor 1 receptor'
'NM_032909'	'ZCCHC14'	'zinc finger, CCHC domain containing 14'
'NM_015144'	'ZCCHC14'	'zinc finger, CCHC domain containing 14'
'NM_018715'	'RCC2'	'regulator of chromosome condensation 2'
'NM_012408'	'ZMYND8'	'zinc finger, MYND-type containing 8'
'AK091150'	''	'hypothetical LOC651250'
'NM_144997'	'FLCN'	'folliculin'
'Contig32050_RC'	'WDR76'	'WD repeat domain 76'
'Contig38744_RC'	''	'hypothetical protein LOC338620'
'XM_087642'	'C5orf48'	'chromosome 5 open reading frame 48'
'NM_014270'	'SLC7A9'	'solute carrier family 7 (cationic amino acid transporter, y+ system), member 9'
'NM_014270'	'SLC7A9'	'solute carrier family 7 (cationic amino acid transporter, y+ system), member 9'
'AF274937'	'C7orf60'	'chromosome 7 open reading frame 60'
'NM_007222'	'ZHX1'	'zinc fingers and homeoboxes 1'
'BM977381'	'PAPOLA'	'poly(A) polymerase alpha'
'NM_032765'	'TRIM52'	'tripartite motif-containing 52'
'NM_024643'	'FAM164C'	'family with sequence similarity 164, member C'
'NM_000337'	'SGCD'	'sarcoglycan, delta (35kDa dystrophin-associated glycoprotein)'
'AK055913'	'SLC5A3'	'solute carrier family 5 (sodium/myo-inositol cotransporter), member 3'

## Sheet: (-)Ndg
'NM_012260'	'HACL1'	'2-hydroxyacyl-CoA lyase 1'
'NM_006468'	'POLR3C'	'polymerase (RNA) III (DNA directed) polypeptide C (62kD)'
'NM_002139'	'RBMX'	'RNA binding motif protein, X-linked'
'NM_025234'	'WDR61'	'WD repeat domain 61'
'NM_002915'	'RFC3'	'replication factor C (activator 1) 3, 38kDa'
'NM_016004'	'IFT52'	'intraflagellar transport 52 homolog (Chlamydomonas)'
'NM_006559'	'KHDRBS1'	'KH domain containing, RNA binding, signal transduction associated 1'
'NM_016468'	'COX16'	'COX16 cytochrome c oxidase assembly homolog (S. cerevisiae)'
'NM_024664'	'PPCS'	'phosphopantothenoylcysteine synthetase'
'NM_030969'	'TMEM14B'	'transmembrane protein 14B'
'NM_000288'	'PEX7'	'peroxisomal biogenesis factor 7'
'NM_015975'	'TAF9B'	'TAF9B RNA polymerase II, TATA box binding protein (TBP)-associated factor, 31kDa'
'ENST00000336420'	'TAF9B'	'TAF9B RNA polymerase II, TATA box binding protein (TBP)-associated factor, 31kDa'
'NM_182547'	'TMED4'	'transmembrane emp24 protein transport domain containing 4'
'NM_015127'	'CLCC1'	'chloride channel CLIC-like 1'
'hCT9217.2'	'GTF2H5'	'general transcription factor IIH, polypeptide 5'
'NM_003071'	'HLTF'	'helicase-like transcription factor'
'BC018088'	''	'hypothetical protein LOC645158'
'NM_152834'	'TMEM18'	'transmembrane protein 18'
'NM_006358'	'SLC25A17'	'solute carrier family 25 (mitochondrial carrier; peroxisomal membrane protein, 34kDa), member 17'
'NM_006358'	'SLC25A17'	'solute carrier family 25 (mitochondrial carrier; peroxisomal membrane protein, 34kDa), member 17'
'NM_002265'	'KPNB1'	'karyopherin (importin) beta 1'
'AB037853'	'KIAA1432'	'KIAA1432'
'NM_017599'	'VEZT'	'vezatin, adherens junctions transmembrane protein'
'NM_016312'	'WBP11'	'WW domain binding protein 11'
'NM_024863'	'TCEAL4'	'transcription elongation factor A (SII)-like 4'
'NM_032026'	'TATDN1'	'TatD DNase domain containing 1'
'NM_003690'	'PRKRA'	'protein kinase, interferon-inducible double stranded RNA dependent activator'
'NM_020815'	'PCDH10'	'protocadherin 10'
'NM_003940'	'USP13'	'ubiquitin specific peptidase 13 (isopeptidase T-3)'
'Contig51621_RC'	'USP13'	'ubiquitin specific peptidase 13 (isopeptidase T-3)'
'NM_018137'	'PRMT6'	'protein arginine methyltransferase 6'
'NM_144981'	'IMMP1L'	'IMP1 inner mitochondrial membrane peptidase-like (S. cerevisiae)'
'NM_024592'	'SRD5A3'	'steroid 5 alpha-reductase 3'
'NM_007083'	'NUDT6'	'nudix (nucleoside diphosphate linked moiety X)-type motif 6'
'NM_144597'	'C15orf40'	'chromosome 15 open reading frame 40'
'HSS00211494'	''	'similar to mCG50504'
'NM_001325'	'CSTF2'	'cleavage stimulation factor, 3''; pre-RNA, subunit 2, 64kDa'
'NM_022909'	'CENPH'	'centromere protein H'
'NM_007273'	'PHB2'	'prohibitin 2'
'NM_001641'	'APEX1'	'APEX nuclease (multifunctional DNA repair enzyme) 1'
'NM_080648'	'APEX1'	'APEX nuclease (multifunctional DNA repair enzyme) 1'
'NM_016036'	'DHRS7B'	'dehydrogenase/reductase (SDR family) member 7B'
'NM_015510'	'DHRS7B'	'dehydrogenase/reductase (SDR family) member 7B'
'ENST00000297023'	'SKAP2'	'src kinase associated phosphoprotein 2'
'NM_022490'	'POLR1E'	'polymerase (RNA) I polypeptide E, 53kDa'
'NM_005015'	'OXA1L'	'oxidase (cytochrome c) assembly 1-like'
'NM_018066'	'GPN2'	'GPN-loop GTPase 2'
'NM_181462'	'MRPL55'	'mitochondrial ribosomal protein L55'
'NM_145005'	'C9orf72'	'chromosome 9 open reading frame 72'
'NM_139178'	'ALKBH3'	'alkB, alkylation repair homolog 3 (E. coli)'
'NM_017912'	'HERC6'	'hect domain and RLD 6'
'Contig43645_RC'	'CMPK2'	'cytidine monophosphate (UMP-CMP) kinase 2, mitochondrial'
'AL079277'	'PION'	'pigeon homolog (Drosophila)'
'NM_000147'	'FUCA1'	'fucosidase, alpha-L- 1, tissue'
'AF274932'	'EIF2S3'	'eukaryotic translation initiation factor 2, subunit 3 gamma, 52kDa'
'NM_004403'	'DFNA5'	'deafness, autosomal dominant 5'
'NM_182556'	'SLC25A45'	'solute carrier family 25, member 45'
'NM_023078'	'PYCRL'	'pyrroline-5-carboxylate reductase-like'
'NM_174891'	'C14orf79'	'chromosome 14 open reading frame 79'
'NM_012458'	'TIMM13'	'translocase of inner mitochondrial membrane 13 homolog (yeast)'
'NM_014049'	'ACAD9'	'acyl-Coenzyme A dehydrogenase family, member 9'
'NM_000178'	'GSS'	'glutathione synthetase'
'NM_001610'	'ACP2'	'acid phosphatase 2, lysosomal'
'NM_024887'	'DHDDS'	'dehydrodolichyl diphosphate synthase'
'NM_001640'	'APEH'	'N-acylaminoacyl-peptide hydrolase'
'NM_000309'	'PPOX'	'protoporphyrinogen oxidase'
'NM_017967'	'C19orf60'	'chromosome 19 open reading frame 60'
'NM_000447'	'PSEN2'	'presenilin 2 (Alzheimer disease 4)'
'NM_031466'	'TRAPPC9'	'trafficking protein particle complex 9'
'NM_022744'	'C16orf58'	'chromosome 16 open reading frame 58'
'NM_001749'	'CAPNS1'	'calpain, small subunit 1'
'NM_015533'	'DAK'	'dihydroxyacetone kinase 2 homolog (S. cerevisiae)'
'NM_032868'	'MPND'	'MPN domain containing'
'NM_032878'	'ALKBH6'	'alkB, alkylation repair homolog 6 (E. coli)'
'NM_015681'	'B9D1'	'B9 protein domain 1'
'ENST00000291965'	'C19orf70'	'chromosome 19 open reading frame 70'
'NM_024050'	'DDA1'	'DET1 and DDB1 associated 1'
'NM_006123'	'IDS'	'iduronate 2-sulfatase'
'NM_020248'	'CTNNBIP1'	'catenin, beta interacting protein 1'
'AB029009'	'ZFR2'	'zinc finger RNA binding protein 2'
'AF039697'	'NOXA1'	'NADPH oxidase activator 1'
'NM_024308'	'DHRS11'	'dehydrogenase/reductase (SDR family) member 11'
'AL833240'	''	'similar to hCG2031213'
'NM_022307'	'ICA1'	'islet cell autoantigen 1, 69kDa'
'BC028116'	''	'hypothetical protein LOC730139'
'NM_020201'	'NT5M'	'5'';3'';-nucleotidase, mitochondrial'
'NM_005735'	'ACTR1B'	'ARP1 actin-related protein 1 homolog B, centractin beta (yeast)'
'NM_001001794'	'FAM116B'	'family with sequence similarity 116, member B'
'AK000908'	'TRIM66'	'tripartite motif-containing 66'
'Contig55446_RC'	'PNPO'	'pyridoxamine 5'';-phosphate oxidase'
'NM_012272'	'PRPF40B'	'PRP40 pre-mRNA processing factor 40 homolog B (S. cerevisiae)'
'Contig38804_RC'	''	'hypothetical LOC645460'
'NM_032293'	'GARNL3'	'GTPase activating Rap/RanGAP domain-like 3'
'NM_015512'	'DNAH1'	'dynein, axonemal, heavy chain 1'
'U79260'	'FTO'	'fat mass and obesity associated'
'NM_000727'	'CACNG1'	'calcium channel, voltage-dependent, gamma subunit 1'
'NM_152361'	'EID2B'	'EP300 interacting inhibitor of differentiation 2B'
'NM_005342'	'HMGB3'	'high-mobility group box 3'
'NM_024109'	'C16orf68'	'chromosome 16 open reading frame 68'
'NM_001139'	'ALOX12B'	'arachidonate 12-lipoxygenase, 12R type'
'NM_000250'	'MPO'	'myeloperoxidase'
'NM_153274'	'BEST4'	'bestrophin 4'
'NM_152497'	'STMN1'	'stathmin 1'
'AF339771'	''	'hypothetical LOC100129122'
'NM_153248'	''	'Hypothetical protein LOC653160'
'NM_012391'	'SPDEF'	'SAM pointed domain containing ets transcription factor'
'Contig35292_RC'	'FAM66D'	'family with sequence similarity 66, member D'
'NM_032653'	'C21orf122'	'chromosome 21 open reading frame 122'
'NM_005783'	'TXNDC9'	'thioredoxin domain containing 9'
'NM_024903'	'ZNF721'	'zinc finger protein 721'
'hCT1820084.2'	'LIPJ'	'lipase, family member J'
'BC040303'	''	'hypothetical protein LOC727916'
'NM_173831'	'ZNF707'	'zinc finger protein 707'
'NM_014592'	'KCNIP1'	'Kv channel interacting protein 1'
'NM_014264'	'PLK4'	'polo-like kinase 4 (Drosophila)'
'ENST00000298789'	'ENO4'	'enolase family member 4'
'HSS00014253'	''	'hypothetical LOC151760'
'AL133568'	''	'hypothetical protein LOC613126'
'BC035660'	'TMSB15B'	'thymosin beta 15B'
'Contig23804_RC'	''	'hypothetical LOC100129282'
'Contig37577_RC'	''	'hypothetical LOC643783'
'NM_001082'	'CYP4F2'	'cytochrome P450, family 4, subfamily F, polypeptide 2'
'Contig49652_RC'	'CEP78'	'centrosomal protein 78kDa'
'NM_002012'	'FHIT'	'fragile histidine triad gene'
'NM_006491'	'NOVA1'	'neuro-oncological ventral antigen 1'
'AK090949'	''	'hypothetical LOC644873'
'NM_004038'	'AMY1A'	'amylase, alpha 1A (salivary)'
'NM_020978'	'AMY2B'	'amylase, alpha 2B (pancreatic)'
'NM_020121'	'UGGT2'	'UDP-glucose glycoprotein glucosyltransferase 2'
'NM_016008'	'DYNC2LI1'	'dynein, cytoplasmic 2, light intermediate chain 1'
'BC015894'	'MTR'	'5-methyltetrahydrofolate-homocysteine methyltransferase'
'NM_003304'	'TRPC1'	'transient receptor potential cation channel, subfamily C, member 1'
'NM_021931'	'DHX35'	'DEAH (Asp-Glu-Ala-His) box polypeptide 35'
'NM_173622'	'CDRT4'	'CMT1A duplicated region transcript 4'
'AK058162'	'PGPEP1L'	'pyroglutamyl-peptidase I-like'
'HSS00298733'	'PYCR2'	'pyrroline-5-carboxylate reductase family, member 2'
'NM_144620'	'LRRC39'	'leucine rich repeat containing 39'
'NM_000535'	'PMS2'	'PMS2 postmeiotic segregation increased 2 (S. cerevisiae)'
'Contig31296_RC'	''	'hypothetical protein FLJ10038'
'NM_145858'	'CRYZL1'	'crystallin, zeta (quinone reductase)-like 1'
'NM_018040'	'GPATCH2'	'G patch domain containing 2'
'NM_033317'	'DMKN'	'dermokine'
'NM_024687'	'ZBBX'	'zinc finger, B-box domain containing'
'BC040874'	'ZNF518B'	'zinc finger protein 518B'
'NM_032202'	'KIAA1109'	'KIAA1109'
'AK054953'	''	'hypothetical protein LOC200830'
'D38437'	'PMS2L3'	'postmeiotic segregation increased 2-like 3'
'NM_005395'	'PMS2L3'	'postmeiotic segregation increased 2-like 3'
'NM_003019'	'SFTPD'	'surfactant protein D'
'NM_004192'	'ASMTL'	'acetylserotonin O-methyltransferase-like'
'NM_058163'	'TSR2'	'TSR2, 20S rRNA accumulation, homolog (S. cerevisiae)'
'NM_022078'	'GPATCH3'	'G patch domain containing 3'
'NM_139015'	'UNQ1887'	'signal peptide peptidase 3'
'NM_181493'	'ITPA'	'inosine triphosphatase (nucleoside triphosphate pyrophosphatase)'
'Contig20708_RC'	'RCOR3'	'REST corepressor 3'
'ENST00000295647'	''	'hypothetical LOC645676'
'AL713756'	''	'hypothetical LOC202781'
'NM_001513'	'GSTZ1'	'glutathione transferase zeta 1'
'NM_145871'	'GSTZ1'	'glutathione transferase zeta 1'
'NM_014234'	'HSD17B8'	'hydroxysteroid (17-beta) dehydrogenase 8'
'Contig49181_RC'	'C9orf103'	'chromosome 9 open reading frame 103'
'NM_001609'	'ACADSB'	'acyl-Coenzyme A dehydrogenase, short/branched chain'
'XM_210879'	''	'hypothetical LOC100128511'
'NM_018622'	'PARL'	'presenilin associated, rhomboid-like'
'NM_001280'	'CIRBP'	'cold inducible RNA binding protein'
'NM_006743'	'RBM3'	'RNA binding motif (RNP1, RRM) protein 3'
'NM_006304'	'SHFM1'	'split hand/foot malformation (ectrodactyly) type 1'
'NM_012176'	'FBXO4'	'F-box protein 4'
'Contig51015_RC'	''	'similar to hCG1811779'
'NM_015919'	'ZNF226'	'zinc finger protein 226'
'HSS00124019'	'HNRNPA1L2'	'heterogeneous nuclear ribonucleoprotein A1-like 2'
'NM_178324'	'SPTLC1'	'serine palmitoyltransferase, long chain base subunit 1'
'NM_173554'	'C10orf107'	'chromosome 10 open reading frame 107'
'Contig48954_RC'	''	'hypothetical LOC400099'
'AF086472'	''	'hypothetical protein LOC728769'
'NM_080662'	'PEX11G'	'peroxisomal biogenesis factor 11 gamma'
'NM_024108'	'TRAPPC6A'	'trafficking protein particle complex 6A'
'NM_006584'	'CCT6B'	'chaperonin containing TCP1, subunit 6B (zeta 2)'
'Contig50013_RC'	'ZNF18'	'zinc finger protein 18'
'NM_018696'	'ELAC1'	'elaC homolog 1 (E. coli)'
'NM_020677'	'NMRAL1'	'NmrA-like family domain containing 1'
'NM_004813'	'PEX16'	'peroxisomal biogenesis factor 16'
'NM_002582'	'PARN'	'poly(A)-specific ribonuclease (deadenylation nuclease)'
'AK023312'	'hCG_2022304'	'similar to hCG2022304'
'hCT1970806.1'	''	'embigin homolog (mouse) pseudogene'
'Contig40887_RC'	''	'hypothetical protein LOC153546'
'AK091261'	'METT5D1'	'methyltransferase 5 domain containing 1'
'AK096857'	''	'hypothetical LOC646999'
'NM_024061'	'ZNF655'	'zinc finger protein 655'
'Contig51068_RC'	''	'hypothetical LOC100128822'
'NM_024642'	'GALNT12'	'UDP-N-acetyl-alpha-D-galactosamine:polypeptide N-acetylgalactosaminyltransferase 12 (GalNAc-T12)'
'NM_017703'	'FBXL12'	'F-box and leucine-rich repeat protein 12'
'NM_000254'	'MTR'	'5-methyltetrahydrofolate-homocysteine methyltransferase'
'NM_024648'	'C17orf101'	'chromosome 17 open reading frame 101'
'NM_052861'	'C4orf42'	'chromosome 4 open reading frame 42'
'NM_032712'	'C19orf48'	'chromosome 19 open reading frame 48'
'NM_032309'	'CHCHD5'	'coiled-coil-helix-coiled-coil-helix domain containing 5'
'NM_032705'	'C1orf97'	'chromosome 1 open reading frame 97'
'NM_003865'	'HESX1'	'HESX homeobox 1'
'NM_016028'	'SUV420H1'	'suppressor of variegation 4-20 homolog 1 (Drosophila)'
'NM_175085'	'GART'	'phosphoribosylglycinamide formyltransferase, phosphoribosylglycinamide synthetase, phosphoribosylaminoimidazole synthetase'
'BC019888'	'ZKSCAN3'	'zinc finger with KRAB and SCAN domains 3'
'NM_014641'	'MDC1'	'mediator of DNA-damage checkpoint 1'
'NM_006110'	'CD2BP2'	'CD2 (cytoplasmic tail) binding protein 2'
'NM_014346'	'TBC1D22A'	'TBC1 domain family, member 22A'
'NM_000048'	'ASL'	'argininosuccinate lyase'
'NM_007022'	'CYB561D2'	'cytochrome b-561 domain containing 2'
'NM_014908'	'DOLK'	'dolichol kinase'
'NM_006066'	'AKR1A1'	'aldo-keto reductase family 1, member A1 (aldehyde reductase)'
'NM_153326'	'AKR1A1'	'aldo-keto reductase family 1, member A1 (aldehyde reductase)'
'Contig24161_RC'	'ZDHHC24'	'zinc finger, DHHC-type containing 24'
'NM_024805'	'C18orf22'	'chromosome 18 open reading frame 22'
'NM_015411'	'SUMF2'	'sulfatase modifying factor 2'
'NM_032815'	'NFATC2IP'	'nuclear factor of activated T-cells, cytoplasmic, calcineurin-dependent 2 interacting protein'
'NM_138436'	'C8orf40'	'chromosome 8 open reading frame 40'
'NM_144611'	'CYB5D2'	'cytochrome b5 domain containing 2'
'NM_006443'	'C6orf108'	'chromosome 6 open reading frame 108'
'Contig6323_RC'	'NANOG'	'Nanog homeobox'
'NM_024865'	'NANOG'	'Nanog homeobox'
'NM_022129'	'PBLD'	'phenazine biosynthesis-like protein domain containing'
'NM_020817'	'KIAA1407'	'KIAA1407'
'NM_018079'	'SRBD1'	'S1 RNA binding domain 1'
'NM_001334'	'CTSO'	'cathepsin O'
'NM_176815'	'DHFRL1'	'dihydrofolate reductase-like 1'
'NM_017807'	'OSGEP'	'O-sialoglycoprotein endopeptidase'
'NM_001333'	'CTSL2'	'cathepsin L2'
'Contig39301_RC'	'TTLL11'	'tubulin tyrosine ligase-like family, member 11'
'NM_005276'	'GPD1'	'glycerol-3-phosphate dehydrogenase 1 (soluble)'
'NM_152402'	'TRAM1L1'	'translocation associated membrane protein 1-like 1'
'NM_033031'	'CCNB3'	'cyclin B3'
'Contig56583_RC'	'SPAG16'	'sperm associated antigen 16'
'NM_014683'	'ULK2'	'unc-51-like kinase 2 (C. elegans)'
'NM_000140'	'FECH'	'ferrochelatase (protoporphyria)'
'NM_014924'	'KIAA0831'	'KIAA0831'
'NM_014733'	'ZFYVE16'	'zinc finger, FYVE domain containing 16'
'NM_014477'	'TP53TG5'	'TP53 target 5'
'NM_013356'	'SLC16A8'	'solute carrier family 16, member 8 (monocarboxylic acid transporter 3)'
'NM_013356'	'SLC16A8'	'solute carrier family 16, member 8 (monocarboxylic acid transporter 3)'
'NM_016444'	'ZNF226'	'zinc finger protein 226'
'NM_033207'	'OPALIN'	'oligodendrocytic myelin paranodal and inner loop protein'
'NM_013328'	'PYCR2'	'pyrroline-5-carboxylate reductase family, member 2'
'NM_178564'	'NRBP2'	'nuclear receptor binding protein 2'
'NM_031483'	'ITCH'	'itchy E3 ubiquitin protein ligase homolog (mouse)'
'AK001223'	''	'anaphase promoting complex subunit 1 pseudogene'
'NM_012070'	'ATRN'	'attractin'
'NM_139322'	'ATRN'	'attractin'
'Contig29513_RC'	''	'hypothetical protein LOC100129722'
'AK056063'	''	'hypothetical protein LOC100128788'
'NM_002477'	'MYL5'	'myosin, light chain 5, regulatory'
'NM_173542'	'PLBD2'	'phospholipase B domain containing 2'
'XM_212067'	'C7orf13'	'chromosome 7 open reading frame 13'
'NM_031948'	'PRSS27'	'protease, serine 27'
'AK055800'	'C17orf49'	'chromosome 17 open reading frame 49'
'NM_014042'	'C11orf51'	'chromosome 11 open reading frame 51'
'NM_182572'	'ZSCAN1'	'zinc finger and SCAN domain containing 1'
'NM_198061'	'CES2'	'carboxylesterase 2 (intestine, liver)'
'NM_012191'	'NAT6'	'N-acetyltransferase 6 (GCN5-related)'
'AK095567'	''	'hypothetical protein LOC284014'
'NM_023924'	'BRD9'	'bromodomain containing 9'
'NM_016154'	'RAB4B'	'RAB4B, member RAS oncogene family'
'NM_007230'	'MAN1B1'	'mannosidase, alpha, class 1B, member 1'
'NM_016219'	'MAN1B1'	'mannosidase, alpha, class 1B, member 1'
'NM_153335'	'STRADA'	'STE20-related kinase adaptor alpha'
'NM_019625'	'ABCB9'	'ATP-binding cassette, sub-family B (MDR/TAP), member 9'
'NM_203444'	'ABCB9'	'ATP-binding cassette, sub-family B (MDR/TAP), member 9'
'AB058765'	'KRBA1'	'KRAB-A domain containing 1'
'NM_017438'	'SETD4'	'SET domain containing 4'
'ENST00000282333'	'ZNF837'	'zinc finger protein 837'
'NM_024591'	'CHMP6'	'chromatin modifying protein 6'
'NM_012163'	'LRRC29'	'leucine rich repeat containing 29'
'NM_017999'	'RNF31'	'ring finger protein 31'
'NM_025161'	'C17orf70'	'chromosome 17 open reading frame 70'
'NM_016035'	'COQ4'	'coenzyme Q4 homolog (S. cerevisiae)'
'NM_138355'	'SCRN2'	'secernin 2'
'NM_182480'	'COQ6'	'coenzyme Q6 homolog, monooxygenase (S. cerevisiae)'
'NM_139242'	'MTFMT'	'mitochondrial methionyl-tRNA formyltransferase'
'NM_014844'	'TECPR2'	'tectonin beta-propeller repeat containing 2'
'NM_024705'	'DHRS12'	'dehydrogenase/reductase (SDR family) member 12'
'NM_004957'	'FPGS'	'folylpolyglutamate synthase'
'NM_000199'	'SGSH'	'N-sulfoglucosamine sulfohydrolase'
'NM_022773'	'LMF1'	'lipase maturation factor 1'
'NM_006453'	'TBL3'	'transducin (beta)-like 3'
'NM_016602'	'CCR10'	'chemokine (C-C motif) receptor 10'
'NM_000403'	'GALE'	'UDP-galactose-4-epimerase'
'NM_014413'	'EIF2AK1'	'eukaryotic translation initiation factor 2-alpha kinase 1'
'NM_004043'	'ASMT'	'acetylserotonin O-methyltransferase'
'NM_032292'	'GON4L'	'gon-4-like (C. elegans)'
'NM_004895'	'NLRP3'	'NLR family, pyrin domain containing 3'
'NM_014674'	'EDEM1'	'ER degradation enhancer, mannosidase alpha-like 1'
'NM_032837'	'FAM104A'	'family with sequence similarity 104, member A'
'NM_152647'	'C15orf33'	'chromosome 15 open reading frame 33'
'NM_002899'	'RBP1'	'retinol binding protein 1, cellular'
'NM_025188'	'TRIM45'	'tripartite motif-containing 45'
'NM_148172'	'PEMT'	'phosphatidylethanolamine N-methyltransferase'
'Contig57441_RC'	''	'similar to hCG1806822'
'NM_032350'	'C7orf50'	'chromosome 7 open reading frame 50'
'NM_013274'	'POLL'	'polymerase (DNA directed), lambda'
'NM_145241'	'WDR31'	'WD repeat domain 31'
'NM_004914'	'RAB36'	'RAB36, member RAS oncogene family'
'AL096749'	'C1orf175'	'chromosome 1 open reading frame 175'
'NM_018116'	'MSTO1'	'misato homolog 1 (Drosophila)'
'NM_003273'	'TM7SF2'	'transmembrane 7 superfamily member 2'
'NM_006051'	'APBB3'	'amyloid beta (A4) precursor protein-binding, family B, member 3'
'NM_021210'	'TRAPPC1'	'trafficking protein particle complex 1'
'NM_033416'	'IMP4'	'IMP4, U3 small nucleolar ribonucleoprotein, homolog (yeast)'
'NM_005600'	'NIT1'	'nitrilase 1'
'NM_005881'	'BCKDK'	'branched chain ketoacid dehydrogenase kinase'
'Contig51986_RC'	'PTRH1'	'peptidyl-tRNA hydrolase 1 homolog (S. cerevisiae)'
'NM_024084'	'TMEM223'	'transmembrane protein 223'
'NM_144564'	'SLC39A3'	'solute carrier family 39 (zinc transporter), member 3'
'NM_032928'	'TMEM141'	'transmembrane protein 141'
'NM_198527'	'HDDC3'	'HD domain containing 3'
'NM_148914'	'ABHD11'	'abhydrolase domain containing 11'
'NM_031295'	'ABHD11'	'abhydrolase domain containing 11'
'NM_015944'	'AMDHD2'	'amidohydrolase domain containing 2'
'NM_013321'	'SNX8'	'sorting nexin 8'
'NM_006396'	'SSSCA1'	'Sjogren syndrome/scleroderma autoantigen 1'
'NM_024662'	'NAT10'	'N-acetyltransferase 10 (GCN5-related)'
'NM_022719'	'DGCR14'	'DiGeorge syndrome critical region gene 14'
'NM_138350'	'THAP3'	'THAP domain containing, apoptosis associated protein 3'
'NM_001384'	'DPH2'	'DPH2 homolog (S. cerevisiae)'
'NM_024587'	'TMEM53'	'transmembrane protein 53'
'Contig39875'	'CDNF'	'cerebral dopamine neurotrophic factor'
'hCT2319126'	'CCDC14'	'coiled-coil domain containing 14'
'HSS00051366'	'FABP5'	'fatty acid binding protein 5 (psoriasis-associated)'
'NM_022128'	'RBKS'	'ribokinase'
'NM_147172'	'NUDT2'	'nudix (nucleoside diphosphate linked moiety X)-type motif 2'
'NM_006032'	'CPNE6'	'copine VI (neuronal)'
'NM_004650'	'PNPLA4'	'patatin-like phospholipase domain containing 4'
'NM_144967'	'RP13-102H20.1'	'hypothetical protein FLJ30058'
'NM_032561'	'C22orf23'	'chromosome 22 open reading frame 23'
'NM_033028'	'BBS4'	'Bardet-Biedl syndrome 4'
'NM_130810'	'DYX1C1'	'dyslexia susceptibility 1 candidate 1'
'NM_004855'	'PIGB'	'phosphatidylinositol glycan anchor biosynthesis, class B'
'AK058070'	'MDH1B'	'malate dehydrogenase 1B, NAD (soluble)'
'ENST00000282535'	'ZCWPW2'	'zinc finger, CW type with PWWP domain 2'
'AF277187'	'PTPMT1'	'protein tyrosine phosphatase, mitochondrial 1'

## Sheet: Alz
'NM_000961'	'PTGIS'	'prostaglandin I2 (prostacyclin) synthase'
'NM_178275'	'IGFN1'	'immunoglobulin-like and fibronectin type III domain containing 1'
'NM_031911'	'C1QTNF7'	'C1q and tumor necrosis factor related protein 7'
'NM_053056'	'CCND1'	'cyclin D1'
'NM_003278'	'CLEC3B'	'C-type lectin domain family 3, member B'
'NM_003271'	'TSPAN4'	'tetraspanin 4'
'NM_170696'	'ALDH1A2'	'aldehyde dehydrogenase 1 family, member A2'
'NM_178822'	'IGSF10'	'immunoglobulin superfamily, member 10'
'NM_024574'	'C4orf31'	'chromosome 4 open reading frame 31'
'Contig15600_RC'	'SLC9A2'	'solute carrier family 9 (sodium/hydrogen exchanger), member 2'
'NM_020190'	'OLFML3'	'olfactomedin-like 3'
'NM_004484'	'GPC3'	'glypican 3'
'AK093936'	''	'hypothetical LOC284276'
'NM_003226'	'TFF3'	'trefoil factor 3 (intestinal)'
'NM_017459'	'MFAP2'	'microfibrillar-associated protein 2'
'NM_031935'	'HMCN1'	'hemicentin 1'
'Contig36517_RC'	'PDE5A'	'phosphodiesterase 5A, cGMP-specific'
'Contig56611_RC'	'PDE5A'	'phosphodiesterase 5A, cGMP-specific'
'NM_005460'	'SNCAIP'	'synuclein, alpha interacting protein'
'NM_205855'	'FAM180A'	'family with sequence similarity 180, member A'
'NM_002178'	'IGFBP6'	'insulin-like growth factor binding protein 6'
'NM_153226'	'TMEM20'	'transmembrane protein 20'
'NM_025208'	'PDGFD'	'platelet derived growth factor D'
'NM_001878'	'CRABP2'	'cellular retinoic acid binding protein 2'
'NM_006034'	'TP53I11'	'tumor protein p53 inducible protein 11'
'NM_021977'	'SLC22A3'	'solute carrier family 22 (extraneuronal monoamine transporter), member 3'
'NM_000597_sat'	'IGFBP2'	'insulin-like growth factor binding protein 2, 36kDa'
'NM_000597'	'IGFBP2'	'insulin-like growth factor binding protein 2, 36kDa'
'NM_130851'	'BMP4'	'bone morphogenetic protein 4'
'NM_002216_sat'	'ITIH2'	'inter-alpha (globulin) inhibitor H2'
'NM_002216'	'ITIH2'	'inter-alpha (globulin) inhibitor H2'
'NM_002216'	'ITIH2'	'inter-alpha (globulin) inhibitor H2'
'NM_032411'	'C2orf40'	'chromosome 2 open reading frame 40'
'Contig53033_RC'	'CPXM2'	'carboxypeptidase X (M14 family), member 2'
'NM_007366'	'PLA2R1'	'phospholipase A2 receptor 1, 180kDa'
'NM_138299'	'MUC4'	'mucin 4, cell surface associated'
'NM_052832'	'SLC26A7'	'solute carrier family 26, member 7'
'NM_020639'	'RIPK4'	'receptor-interacting serine-threonine kinase 4'
'NM_022369'	'STRA6'	'stimulated by retinoic acid gene 6 homolog (mouse)'
'AL080078'	'TMEM30B'	'transmembrane protein 30B'
'NM_145753'	'PHLDB2'	'pleckstrin homology-like domain, family B, member 2'
'NM_000474'	'TWIST1'	'twist homolog 1 (Drosophila)'
'NM_021219'	'JAM2'	'junctional adhesion molecule 2'
'NM_000777'	'CYP3A5'	'cytochrome P450, family 3, subfamily A, polypeptide 5'
'AY582531'	''	'cytochrome P450 3A64'
'AY334551'	''	'cytochrome P450 3A64'
'NM_032387'	'WNK4'	'WNK lysine deficient protein kinase 4'
'NM_178817'	'MRAP'	'melanocortin 2 receptor accessory protein'
'NM_002048'	'GAS1'	'growth arrest-specific 1'
'NM_002303'	'LEPR'	'leptin receptor'
'Contig47453_RC'	'AFAP1L1'	'actin filament associated protein 1-like 1'
'NM_005218'	'DEFB1'	'defensin, beta 1'
'NM_016412'	'IGF2AS'	'insulin-like growth factor 2 antisense'
'NM_021977'	'SLC22A3'	'solute carrier family 22 (extraneuronal monoamine transporter), member 3'
'NM_024605'	'ARHGAP10'	'Rho GTPase activating protein 10'
'NM_052858'	'MARVELD3'	'MARVEL domain containing 3'
'AB041269'	'KRT19P2'	'keratin 19 pseudogene 2'
'NM_002276'	'KRT19'	'keratin 19'
'NM_019609'	'CPXM1'	'carboxypeptidase X (M14 family), member 1'
'HSS00141347'	''	'hypothetical LOC339535'
'NM_007361'	'NID2'	'nidogen 2 (osteonidogen)'
'NM_006039'	'MRC2'	'mannose receptor, C type 2'
'NM_000959'	'PTGFR'	'prostaglandin F receptor (FP)'
'NM_000396'	'CTSK'	'cathepsin K'
'AK026784'	'ITGBL1'	'integrin, beta-like 1 (with EGF-like repeat domains)'
'NM_004791'	'ITGBL1'	'integrin, beta-like 1 (with EGF-like repeat domains)'
'NM_024423'	'DSC3'	'desmocollin 3'
'Contig48945_RC'	'DSG2'	'desmoglein 2'
'NM_001943'	'DSG2'	'desmoglein 2'
'NM_004572'	'PKP2'	'plakophilin 2'
'NM_031200'	'CCR9'	'chemokine (C-C motif) receptor 9'
'NM_153279'	'SLC22A6'	'solute carrier family 22 (organic anion transporter), member 6'
'NM_004790'	'SLC22A6'	'solute carrier family 22 (organic anion transporter), member 6'
'NM_004790'	'SLC22A6'	'solute carrier family 22 (organic anion transporter), member 6'
'Contig16712_RC'	'SMTNL2'	'smoothelin-like 2'
'NM_004254'	'SLC22A8'	'solute carrier family 22 (organic anion transporter), member 8'
'Contig33444_RC'	'MARVELD3'	'MARVEL domain containing 3'
'NM_001266'	'CES1'	'carboxylesterase 1 (monocyte/macrophage serine esterase 1)'
'NM_001266'	'CES1'	'carboxylesterase 1 (monocyte/macrophage serine esterase 1)'
'NM_001078'	'VCAM1'	'vascular cell adhesion molecule 1'
'XM_113636'	'SLC16A12'	'solute carrier family 16, member 12 (monocarboxylic acid transporter 12)'
'NM_000088'	'COL1A1'	'collagen, type I, alpha 1'
'NM_004835'	'AGTR1'	'angiotensin II receptor, type 1'
'NM_000685'	'AGTR1'	'angiotensin II receptor, type 1'
'NM_006329'	'FBLN5'	'fibulin 5'
'NM_021073'	'BMP5'	'bone morphogenetic protein 5'
'NM_000953'	'PTGDR'	'prostaglandin D2 receptor (DP)'
'NM_018242'	'SLC47A1'	'solute carrier family 47, member 1'
'Contig29982_RC'	'SCARA5'	'scavenger receptor class A, member 5 (putative)'
'NM_016307'	'PRRX2'	'paired related homeobox 2'
'NM_003064'	'SLPI'	'secretory leukocyte peptidase inhibitor'
'NM_003066'	'SLPI'	'secretory leukocyte peptidase inhibitor'
'NM_001463'	'FRZB'	'frizzled-related protein'
'AF318382'	'IGF2'	'insulin-like growth factor 2 (somatomedin A)'
'NM_003652'	'CPZ'	'carboxypeptidase Z'
'NM_000504'	'F10'	'coagulation factor X'
'NM_002253'	'KDR'	'kinase insert domain receptor (a type III receptor tyrosine kinase)'
'NM_004369'	'COL6A3'	'collagen, type VI, alpha 3'
'NM_002023'	'FMOD'	'fibromodulin'
'AB033025'	'KIAA1199'	'KIAA1199'
'NM_145260'	'OSR1'	'odd-skipped related 1 (Drosophila)'
'NM_003058'	'SLC22A2'	'solute carrier family 22 (organic cation transporter), member 2'
'NM_003058'	'SLC22A2'	'solute carrier family 22 (organic cation transporter), member 2'
'NM_153191'	'SLC22A2'	'solute carrier family 22 (organic cation transporter), member 2'
'NM_004378'	'CRABP1'	'cellular retinoic acid binding protein 1'
'NM_020208'	'SLC6A20'	'solute carrier family 6 (proline IMINO transporter), member 20'
'NM_012450'	'SLC13A4'	'solute carrier family 13 (sodium/sulfate symporters), member 4'
'NM_012450'	'SLC13A4'	'solute carrier family 13 (sodium/sulfate symporters), member 4'
'NM_033014'	'OGN'	'osteoglycin'
'NM_014057'	'OGN'	'osteoglycin'
'NM_000185'	'SERPIND1'	'serpin peptidase inhibitor, clade D (heparin cofactor), member 1'
'NM_000185'	'SERPIND1'	'serpin peptidase inhibitor, clade D (heparin cofactor), member 1'
'NM_001159'	'AOX1'	'aldehyde oxidase 1'
'Contig30092_RC'	'PRDM6'	'PR domain containing 6'
'NM_017565'	'FAM20A'	'family with sequence similarity 20, member A'
'NM_024101'	'MLPH'	'melanophilin'
'Contig56735_RC'	'SPTLC3'	'serine palmitoyltransferase, long chain base subunit 3'
'NM_053277'	'CLIC6'	'chloride intracellular channel 6'
'Contig44729_RC'	''	'WDNM1-like pseudogene'
'NM_004415'	'DSP'	'desmoplakin'
'NM_005982'	'SIX1'	'SIX homeobox 1'
'NM_002593'	'PCOLCE'	'procollagen C-endopeptidase enhancer'
'NM_015516'	'TSKU'	'tsukushi small leucine rich proteoglycan homolog (Xenopus laevis)'
'NM_002242'	'KCNJ13'	'potassium inwardly-rectifying channel, subfamily J, member 13'
'NM_005014'	'OMD'	'osteomodulin'
'NM_016615'	'SLC6A13'	'solute carrier family 6 (neurotransmitter transporter, GABA), member 13'
'NM_016615'	'SLC6A13'	'solute carrier family 6 (neurotransmitter transporter, GABA), member 13'
'NM_203422'	'LRRN4CL'	'LRRN4 C-terminal like'
'NM_004004'	'GJB2'	'gap junction protein, beta 2, 26kDa'
'NM_000612'	'IGF2'	'insulin-like growth factor 2 (somatomedin A)'
'NM_002207'	'ITGA9'	'integrin, alpha 9'
'NM_144716'	'CCDC12'	'coiled-coil domain containing 12'
'NM_000954'	'PTGDS'	'prostaglandin D2 synthase 21kDa (brain)'
'NM_139005'	'HFE'	'hemochromatosis'
'NM_139002'	'HFE'	'hemochromatosis'
'NM_017614'	'BHMT2'	'betaine-homocysteine methyltransferase 2'
'NM_032035'	'LTBP2'	'latent transforming growth factor beta binding protein 2'
'Contig44040_RC'	'IRX3'	'iroquois homeobox 3'
'NM_000104'	'CYP1B1'	'cytochrome P450, family 1, subfamily B, polypeptide 1'
'NM_000104'	'CYP1B1'	'cytochrome P450, family 1, subfamily B, polypeptide 1'
'NM_006770'	'MARCO'	'macrophage receptor with collagenous structure'
'NM_006840'	'LILRB5'	'leukocyte immunoglobulin-like receptor, subfamily B (with TM and ITIM domains), member 5'
'X17653'	'FCGR2B'	'Fc fragment of IgG, low affinity IIb, receptor (CD32)'
'NM_004001'	'FCGR2B'	'Fc fragment of IgG, low affinity IIb, receptor (CD32)'
'NM_006691'	'LYVE1'	'lymphatic vessel endothelial hyaluronan receptor 1'
'NM_016164'	'LYVE1'	'lymphatic vessel endothelial hyaluronan receptor 1'
'NM_002438'	'MRC1'	'mannose receptor, C type 1'
'Contig2930_RC'	'DAB2'	'disabled homolog 2, mitogen-responsive phosphoprotein (Drosophila)'
'NM_001343'	'DAB2'	'disabled homolog 2, mitogen-responsive phosphoprotein (Drosophila)'
'NM_001466'	'FZD2'	'frizzled homolog 2 (Drosophila)'
'BC040697'	'TBX18'	'T-box 18'
'NM_003373'	'VCL'	'vinculin'
'Contig57359_RC'	'VGLL3'	'vestigial like 3 (Drosophila)'
'NM_181526'	'MYL9'	'myosin, light chain 9, regulatory'
'NM_002474'	'MYH11'	'myosin, heavy chain 11, smooth muscle'
'NM_003186'	'TAGLN'	'transgelin'
'NM_003289'	'TPM2'	'tropomyosin 2 (beta)'
'NM_052966'	'FAM129A'	'family with sequence similarity 129, member A'
'NM_000900'	'MGP'	'matrix Gla protein'
'HSS00178724'	''	'UPF0632 protein A'
'Contig45441_RC'	''	'hypothetical protein LOC284542'
'NM_182487'	'OLFML2A'	'olfactomedin-like 2A'
'NM_000089'	'COL1A2'	'collagen, type I, alpha 2'
'Contig48518_RC'	'SCUBE3'	'signal peptide, CUB domain, EGF-like 3'
'NM_002404'	'MFAP4'	'microfibrillar-associated protein 4'
'NM_000090'	'COL3A1'	'collagen, type III, alpha 1'
'AL137566'	'PGR'	'progesterone receptor'
'NM_004417'	'DUSP1'	'dual specificity phosphatase 1'
'NM_015429'	'ABI3BP'	'ABI family, member 3 (NESH) binding protein'
'NM_001847'	'COL4A6'	'collagen, type IV, alpha 6'
'Contig45367_RC'	'BNC2'	'basonuclin 2'
'NM_017637'	'BNC2'	'basonuclin 2'
'Contig43613_RC'	'BNC2'	'basonuclin 2'
'Contig47865'	'GPX8'	'glutathione peroxidase 8 (putative)'
'NM_001393'	'ECM2'	'extracellular matrix protein 2, female organ and adipocyte specific'
'NM_020311'	'CXCR7'	'chemokine (C-X-C motif) receptor 7'
'NM_152459'	'C16orf89'	'chromosome 16 open reading frame 89'
'NM_032348'	'MXRA8'	'matrix-remodelling associated 8'
'NM_002889_sat'	'RARRES2'	'retinoic acid receptor responder (tazarotene induced) 2'
'NM_002889'	'RARRES2'	'retinoic acid receptor responder (tazarotene induced) 2'
'NM_152403'	'EGFLAM'	'EGF-like, fibronectin type III and laminin G domains'
'NM_001608'	'ACADL'	'acyl-Coenzyme A dehydrogenase, long chain'
'NM_002508'	'NID1'	'nidogen 1'
'Contig37571_RC'	'THSD4'	'thrombospondin, type I, domain containing 4'
'Contig56678_RC'	'THSD4'	'thrombospondin, type I, domain containing 4'
'Contig43710_RC'	''	'hypothetical LOC100130938'
'AF086149'	''	'similar to meteorin, glial cell differentiation regulator-like'
'Contig55228_RC'	'FAM46C'	'family with sequence similarity 46, member C'
'AJ420583'	'FAM46A'	'family with sequence similarity 46, member A'
'NM_017633'	'FAM46A'	'family with sequence similarity 46, member A'
'NM_153206'	'AMICA1'	'adhesion molecule, interacts with CXADR antigen 1'
'NM_022121'	'PERP'	'PERP, TP53 apoptosis effector'
'NM_021005'	'NR2F2'	'nuclear receptor subfamily 2, group F, member 2'
'NM_021005'	'NR2F2'	'nuclear receptor subfamily 2, group F, member 2'
'NM_006486'	'FBLN1'	'fibulin 1'
'NM_001996'	'FBLN1'	'fibulin 1'
'NM_006487'	'FBLN1'	'fibulin 1'
'NM_145015'	'MRGPRF'	'MAS-related GPR, member F'
'NM_032876'	'JUB'	'jub, ajuba homolog (Xenopus laevis)'
'NM_058172'	'ANTXR2'	'anthrax toxin receptor 2'
'NM_007129'	'ZIC2'	'Zic family member 2 (odd-paired homolog, Drosophila)'
'NM_000362'	'TIMP3'	'TIMP metallopeptidase inhibitor 3'
'NM_153703'	'PODN'	'podocan'
'NM_006522'	'WNT6'	'wingless-type MMTV integration site family, member 6'
'NM_004472'	'FOXD1'	'forkhead box D1'
'NM_015493'	'KANK2'	'KN motif and ankyrin repeat domains 2'
'NM_002725'	'PRELP'	'proline/arginine-rich end leucine-rich repeat protein'
'AK021858'	'FOXC1'	'forkhead box C1'
'NM_001453'	'FOXC1'	'forkhead box C1'
'Contig36522_RC'	'TBX15'	'T-box 15'
'NM_001920'	'DCN'	'decorin'
'NM_133503'	'DCN'	'decorin'
'NM_001718'	'BMP6'	'bone morphogenetic protein 6'
'NM_004107'	'FCGRT'	'Fc fragment of IgG, receptor, transporter, alpha'
'NM_002101'	'GYPC'	'glycophorin C (Gerbich blood group)'
'NM_016815'	'GYPC'	'glycophorin C (Gerbich blood group)'
'NM_006682'	'FGL2'	'fibrinogen-like 2'
'NM_005202'	'COL8A2'	'collagen, type VIII, alpha 2'
'NM_001562'	'IL18'	'interleukin 18 (interferon-gamma-inducing factor)'
'NM_030582'	'COL18A1'	'collagen, type XVIII, alpha 1'
'NM_000428'	'LTBP2'	'latent transforming growth factor beta binding protein 2'
'X02761_sat'	'FN1'	'fibronectin 1'
'NM_002026'	'FN1'	'fibronectin 1'
'NM_001849'	'COL6A2'	'collagen, type VI, alpha 2'
'NM_021738'	'SVIL'	'supervillin'
'NM_003174'	'SVIL'	'supervillin'
'NM_004696'	'SLC16A4'	'solute carrier family 16, member 4 (monocarboxylic acid transporter 5)'
'NM_004696'	'SLC16A4'	'solute carrier family 16, member 4 (monocarboxylic acid transporter 5)'
'NM_003412'	'ZIC1'	'Zic family member 1 (odd-paired homolog, Drosophila)'
'NM_006492'	'ALX3'	'ALX homeobox 3'
'NM_000587'	'C7'	'complement component 7'
'NM_014350'	'TNFAIP8'	'tumor necrosis factor, alpha-induced protein 8'
'NM_001497'	'B4GALT1'	'UDP-Gal:betaGlcNAc beta 1,4- galactosyltransferase, polypeptide 1'
'NM_000062'	'SERPING1'	'serpin peptidase inhibitor, clade G (C1 inhibitor), member 1'
'M62896'	'ANXA2P1'	'annexin A2 pseudogene 1'
'hCT2336680'	'ANXA2P2'	'annexin A2 pseudogene 2'
'NM_004039'	'ANXA2'	'annexin A2'
'NM_013451'	'MYOF'	'myoferlin'
'X56210_sat'	'CFHR1'	'complement factor H-related 1'
'NM_000186_sat'	'CFH'	'complement factor H'
'M65292_sat'	'CFHR1'	'complement factor H-related 1'
'NM_000186'	'CFH'	'complement factor H'
'NM_002113'	'CFHR1'	'complement factor H-related 1'
'X56210'	'CFHR1'	'complement factor H-related 1'
'NM_002546'	'TNFRSF11B'	'tumor necrosis factor receptor superfamily, member 11b'
'NM_002546'	'TNFRSF11B'	'tumor necrosis factor receptor superfamily, member 11b'
'NM_000627'	'LTBP1'	'latent transforming growth factor beta binding protein 1'
'NM_003380'	'VIM'	'vimentin'
