# Supplementary material for: Molecular Insights into the Pathogenesis of Alzheimer's Disease and Its Relationship to Normal Aging
Source: PLoS One. 2011 Dec 28;6(12):e29610. doi: 10.1371/journal.pone.0029610 (PMC3247273; doi:10.1371/journal.pone.0029610)
Supplement: Table S3 — Functional annotations of the biomarker gene sets based on pathway enrichment. The abridged summary of this analysis is provided in Table 2 . (XLS) [file pone.0029610.s009.xls]

## Sheet: Lipa
Keyword	Source	Pvalue	Evalue	Bkg Set Size (aka. Background Size)	Bkg Set Count (aka. Set Size)	Input Set Size (aka. Input Size)	Input Set Count (aka. Overlap Size)	Genes
homophilic cell adhesion	GO_process	2.61595e-15	2.4828e-11	15881	154 ( 1.0%)	308	24 ( 7.8%)	FAT1; ITGA7; PCDHGA1; PCDHGA10; PCDHGA11; PCDHGA12; PCDHGA2; PCDHGA3; PCDHGA4; PCDHGA5; PCDHGA6; PCDHGA7; PCDHGA8; PCDHGA9; PCDHGB1; PCDHGB2; PCDHGB3; PCDHGB4; PCDHGB5; PCDHGB6; PCDHGB7; PCDHGC3; PCDHGC4; PCDHGC5;
cell-cell adhesion	GO_process	2.19701e-12	2.08519e-08	15881	448 ( 2.8%)	308	35 (11.4%)	AXL; BMPR1B; CD2AP; CLDN10; EGFR; EZR; FAT1; GPR98; ITGA7; LRRC8A; PCDHGA1; PCDHGA10; PCDHGA11; PCDHGA12; PCDHGA2; PCDHGA3; PCDHGA4; PCDHGA5; PCDHGA6; PCDHGA7; PCDHGA8; PCDHGA9; PCDHGB1; PCDHGB2; PCDHGB3; PCDHGB4; PCDHGB5; PCDHGB6; PCDHGB7; PCDHGC3; PCDHGC4; PCDHGC5; PTN; SOX9; TRIP6;
LPS IL-1 Mediated Inhibition of RXR Function (1jzau)	IngenuityPathways	4.06675e-10	3.85975e-06	21997	181 ( 0.8%)	337	18 ( 5.3%)	ABCA1; ACOX2; ACSBG1; AGT; ALDH1L1; ALDH2; ALDH4A1; ALDH6A1; ALDH7A1; ALDH9A1; APOE; CHST7; CPT1A; MAOA; PLTP; PPARA; SLC27A1; SMO; SMOX;
calcium-dependent cell-cell adhesion	GO_process	5.1443e-10	4.88245e-06	15881	68 ( 0.4%)	308	13 ( 4.2%)	PCDHGA1; PCDHGA10; PCDHGA11; PCDHGA12; PCDHGA6; PCDHGA8; PCDHGB1; PCDHGB2; PCDHGB3; PCDHGB4; PCDHGB5; PCDHGB6; PCDHGB7; PCDHGC3; PTN;
brain development	GO_process	1.40906e-09	1.33734e-05	15881	354 ( 2.2%)	308	27 ( 8.8%)	APPL2; BCAN; BMP7; EMX2; EMX2OS; EYA1; GLI3; GPR56; HES1; ID4; NR2E1; OTX1; PCDHGA1; PCDHGA10; PCDHGA2; PCDHGA3; PCDHGA4; PCDHGA5; PCDHGA6; PCDHGA7; PCDHGA9; PCDHGB4; PCDHGB7; PHGDH; RFX4; SALL3; SLC1A2; SMO; SOX2;
oxoacid metabolic process	GO_process	1.42809e-08	0.000135531	21997	705 ( 3.2%)	337	33 ( 9.8%)	ACAA2; ACOX2; ACSBG1; ACSF2; AGT; AGXT2L1; ALDH1L1; ALDH4A1; ALDH6A1; ALDH9A1; ASRGL1; BBOX1; C1QTNF5; C7orf10; CPT1A; DDAH2; ECHDC2; ELOVL2; F3; FAH; GLUD1; GPT2; HADHA; HADHB; PHGDH; PIPOX; PON3; PPARA; PSAT1; SLC1A3; SLC25A20; SLC27A1;
Propanoate Metabolism (drz)	IngenuityPathways	1.69531e-08	0.000160889	21997	58 ( 0.3%)	337	10 ( 3.0%)	ACSS1; ALDH2; ALDH4A1; ALDH6A1; ALDH7A1; ALDH9A1; HADHA; HADHB; SUCLG2;
cellular ketone metabolic process	GO_process	2.13999e-08	0.000203086	21997	717 ( 3.3%)	337	33 ( 9.8%)	ACAA2; ACOX2; ACSBG1; ACSF2; AGT; AGXT2L1; ALDH1L1; ALDH4A1; ALDH6A1; ALDH9A1; ASRGL1; BBOX1; C1QTNF5; C7orf10; CPT1A; DDAH2; ECHDC2; ELOVL2; F3; FAH; GLUD1; GPT2; HADHA; HADHB; PHGDH; PIPOX; PON3; PPARA; PSAT1; SLC1A3; SLC25A20; SLC27A1;
central nervous system development	GO_process	2.97973e-08	0.000282766	15881	520 ( 3.3%)	308	31 (10.1%)	AGT; APPL2; BCAN; BMP7; EGFR; EMX2; EMX2OS; EYA1; GLI3; GPR56; HES1; ID4; NR2E1; OTX1; PAX6; PCDHGA1; PCDHGA10; PCDHGA2; PCDHGA3; PCDHGA4; PCDHGA5; PCDHGA6; PCDHGA7; PCDHGA9; PCDHGB4; PCDHGB7; PHGDH; RFX4; SALL3; SLC1A2; SMO; SOX2; TIMP3;
Fatty Acid Metabolism (dt8)	IngenuityPathways	3.43564e-08	0.000326024	21997	98 ( 0.4%)	337	12 ( 3.6%)	ACAA2; ACOX2; ACSBG1; ALDH2; ALDH4A1; ALDH7A1; ALDH9A1; CPT1A; HADHA; HADHB; SLC27A1;
Lysine Degradation (dsh)	IngenuityPathways	5.28958e-08	0.000501908	21997	65 ( 0.3%)	337	10 ( 3.0%)	ALDH2; ALDH4A1; ALDH7A1; ALDH9A1; BBOX1; HADHA; HADHB; PIPOX; TPP1;
Histidine Metabolism (dsi)	IngenuityPathways	2.09439e-07	0.00198581	21997	42 ( 0.2%)	337	8 ( 2.4%)	ALDH1L1; ALDH2; ALDH4A1; ALDH7A1; ALDH9A1; MAOA; SMO; SMOX;
Valine Leucine and Isoleucine Degradation (dsf)	IngenuityPathways	2.2998e-07	0.00218036	21997	58 ( 0.3%)	337	9 ( 2.7%)	ACAA2; ALDH2; ALDH4A1; ALDH6A1; ALDH7A1; ALDH9A1; HADHA; HADHB;
Tryptophan metabolism	GeneGo	4.50742e-07	0.00426886	21997	32 ( 0.1%)	337	7 ( 2.1%)	ACAA2; ALDH2; ALDH9A1; HADHA; HADHB; MAOA;
Tryptophan metabolism/ Rodent version	GeneGo	4.50742e-07	0.00426886	21997	32 ( 0.1%)	337	7 ( 2.1%)	ACAA2; ALDH2; ALDH9A1; HADHA; HADHB; MAOA;
Beta-alanine Metabolism (dsl)	IngenuityPathways	7.28989e-07	0.00689496	21997	49 ( 0.2%)	337	8 ( 2.4%)	ALDH2; ALDH4A1; ALDH6A1; ALDH7A1; ALDH9A1; HADHA; HADHB;
carboxylic acid catabolic process	GO_process	9.60563e-07	0.00907528	15881	146 ( 0.9%)	308	14 ( 4.5%)	ACOX2; ALDH4A1; ALDH6A1; ASRGL1; CPT1A; DDAH2; ECHDC2; FAH; GLUD1; HADHA; HADHB; PON3; PPARA; SLC25A20;
organic acid catabolic process	GO_process	9.60563e-07	0.00907528	15881	146 ( 0.9%)	308	14 ( 4.5%)	ACOX2; ALDH4A1; ALDH6A1; ASRGL1; CPT1A; DDAH2; ECHDC2; FAH; GLUD1; HADHA; HADHB; PON3; PPARA; SLC25A20;
Bile Acid Biosynthesis (dtc)	IngenuityPathways	1.56181e-06	0.0147138	21997	38 ( 0.2%)	337	7 ( 2.1%)	ACAA2; ALDH2; ALDH4A1; ALDH7A1; ALDH9A1; HADHB;
Butanoate Metabolism (dru)	IngenuityPathways	1.8171e-06	0.0170982	21997	55 ( 0.3%)	337	8 ( 2.4%)	ALDH2; ALDH4A1; ALDH7A1; ALDH9A1; HADHA; HADHB; SUCLG2;
Lysine metabolism	GeneGo	2.1983e-06	0.0206479	21997	26 ( 0.1%)	337	6 ( 1.8%)	ACAA2; ALDH2; ALDH9A1; BBOX1; HADHA; HADHB;
carboxylic acid metabolic process	GO_process	2.68117e-06	0.0251259	15881	705 ( 4.4%)	308	33 (10.7%)	ACAA2; ACOX2; ACSBG1; ACSF2; AGT; AGXT2L1; ALDH1L1; ALDH4A1; ALDH6A1; ALDH9A1; ASRGL1; BBOX1; C1QTNF5; C7orf10; CPT1A; DDAH2; ECHDC2; ELOVL2; F3; FAH; GLUD1; GPT2; HADHA; HADHB; PHGDH; PIPOX; PON3; PPARA; PSAT1; SLC1A3; SLC25A20; SLC27A1;
Propanoate metabolism	kegg	2.70649e-06	0.0253602	5385	32 ( 0.6%)	110	7 ( 6.4%)	ACSS1; ALDH2; ALDH6A1; ALDH7A1; ALDH9A1; HADHA; SUCLG2;
cellular amine metabolic process	GO_process	2.72137e-06	0.0254978	21997	355 ( 1.6%)	337	19 ( 5.6%)	AGT; AGXT2L1; ALDH4A1; ALDH6A1; ALDH9A1; ASRGL1; BBOX1; C7orf10; DDAH2; FAH; GLUD1; GPT2; MAOA; PHGDH; PSAT1; SLC1A3; SLC27A1; SMO; SMOX; TGFB2;
Lysine metabolism/ Rodent version	GeneGo	2.79009e-06	0.0261333	21997	27 ( 0.1%)	337	6 ( 1.8%)	ACAA2; ALDH2; ALDH9A1; BBOX1; HADHA; HADHB;
Phenylalanine metabolism/ Rodent version	GeneGo	2.79009e-06	0.0261333	21997	27 ( 0.1%)	337	6 ( 1.8%)	ACAA2; FAH; HADHA; HADHB; MAOA; PRDX6;
Regulation of lipid metabolism_PPAR regulation of lipid metabolism	GeneGo	3.11521e-06	0.0291337	21997	16 ( 0.1%)	337	5 ( 1.5%)	CPT1A; HADHA; PPARA; SLC25A20; SLC27A1;
Phenylalanine metabolism	GeneGo	3.50545e-06	0.0327229	21997	28 ( 0.1%)	337	6 ( 1.8%)	ACAA2; FAH; HADHA; HADHB; MAOA; PRDX6;
organic acid metabolic process	GO_process	3.51705e-06	0.0328294	15881	714 ( 4.5%)	308	33 (10.7%)	ACAA2; ACOX2; ACSBG1; ACSF2; AGT; AGXT2L1; ALDH1L1; ALDH4A1; ALDH6A1; ALDH9A1; ASRGL1; BBOX1; C1QTNF5; C7orf10; CPT1A; DDAH2; ECHDC2; ELOVL2; F3; FAH; GLUD1; GPT2; HADHA; HADHB; PHGDH; PIPOX; PON3; PPARA; PSAT1; SLC1A3; SLC25A20; SLC27A1;
Ascorbate and Aldarate Metabolism (xy6v)	IngenuityPathways	4.35789e-06	0.0405171	21997	17 ( 0.1%)	337	5 ( 1.5%)	ALDH2; ALDH4A1; ALDH7A1; ALDH9A1;
aromatic compound catabolic process	GO_process	6.57801e-06	0.0605232	15881	25 ( 0.2%)	308	6 ( 1.9%)	ALDH1L1; EPHX1; EPHX2; FAH; PON2; PON3;
Phenylalanine Metabolism (dsq)	IngenuityPathways	8.00741e-06	0.0731826	21997	32 ( 0.1%)	337	6 ( 1.8%)	ALDH1L1; ALDH2; MAOA; PRDX6; SMO; SMOX;
amine metabolic process	GO_process	8.51088e-06	0.0776007	21997	493 ( 2.2%)	337	22 ( 6.5%)	AGT; AGXT2L1; ALDH4A1; ALDH6A1; ALDH9A1; ASRGL1; BBOX1; C7orf10; CHST14; CHST7; DDAH2; FAH; GLUD1; GPR56; GPT2; MAOA; PHGDH; PSAT1; SLC1A3; SLC27A1; SMO; SMOX; TGFB2;
forebrain development	GO_process	8.98924e-06	0.0817791	15881	153 ( 1.0%)	308	13 ( 4.2%)	APPL2; BCAN; EMX2; EMX2OS; EYA1; GLI3; GPR56; HES1; ID4; OTX1; SALL3; SLC1A2; SOX2;
Pyruvate Metabolism (dry)	IngenuityPathways	9.28145e-06	0.0843221	21997	68 ( 0.3%)	337	8 ( 2.4%)	ACSS1; ALDH2; ALDH4A1; ALDH7A1; ALDH9A1; HADHA; HADHB;
Gamma-aminobutyrate (GABA) biosynthesis and metabolism	GeneGo	1.05135e-05	0.0949671	21997	20 ( 0.1%)	337	5 ( 1.5%)	ALDH2; ALDH7A1; ALDH9A1; GLUD1; MAOA;
Peroxisomal branched chain fatty acid oxidation	GeneGo	1.05135e-05	0.0949671	21997	20 ( 0.1%)	337	5 ( 1.5%)	ACAA2; ACOX2; CPT1A; HADHA; HADHB;
muscle contraction	GO_process	1.1513e-05	0.103512	15881	257 ( 1.6%)	308	17 ( 5.5%)	ADORA2B; AGT; ASPH; ATP1A2; DAG1; EDNRB; FXYD1; GJA1; ITGB5; KCNN3; MLC1; RAMP1; RYR1; S100A1; SDC4; SNTA1; SSPN;
amine biosynthetic process	GO_process	1.26806e-05	0.113392	15881	93 ( 0.6%)	308	10 ( 3.2%)	AGT; ALDH4A1; ASRGL1; BBOX1; GLUD1; PHGDH; PSAT1; SLC1A3; SLC27A1; TGFB2;
Arginine and Proline Metabolism (dsa)	IngenuityPathways	1.2837e-05	0.114708	21997	71 ( 0.3%)	337	8 ( 2.4%)	ALDH2; ALDH4A1; ALDH7A1; ALDH9A1; GLUD1; MAOA; SMO; SMOX;
Propionate metabolism p.2	GeneGo	1.36262e-05	0.121314	21997	21 ( 0.1%)	337	5 ( 1.5%)	ACAA2; ALDH6A1; HADHA; HADHB; SUCLG2;
histone dephosphorylation	GO_process	1.40951e-05	0.125215	21997	4 ( 0.0%)	337	3 ( 0.9%)	EYA1; EYA2; USP3;
cellular amino acid biosynthetic process	GO_process	1.56665e-05	0.138165	21997	53 ( 0.2%)	337	7 ( 2.1%)	AGT; ALDH4A1; ASRGL1; GLUD1; PHGDH; PSAT1; SLC1A3;
Histamine metabolism	GeneGo	1.64038e-05	0.144175	21997	11 ( 0.1%)	337	4 ( 1.2%)	ALDH2; ALDH9A1; MAOA;
cell-cell signaling	GO_process	1.68306e-05	0.147635	15881	984 ( 6.2%)	308	39 (12.7%)	AGT; ALDH9A1; APOE; ATP1A2; AXL; BCAN; CPT1A; DAG1; EGFR; FAT1; GJA1; GJB6; GLUD1; GPR56; GRIN2C; IL17D; INHBB; KCNN3; KIF1B; MAOA; NCAN; PCDHGA1; PCDHGA10; PCDHGA2; PCDHGA3; PCDHGA4; PCDHGA5; PCDHGA6; PCDHGA7; PCDHGA9; PCDHGB4; PCDHGB7; PCDHGC3; POU2F1; RYR1; SLC1A2; SLC1A3; SLC1A4; SMO; SOX2; TGFB2;
Polyamine metabolism	GeneGo	1.74133e-05	0.152336	21997	22 ( 0.1%)	337	5 ( 1.5%)	ALDH2; ALDH7A1; ALDH9A1; MAOA;
Fatty acid metabolism	kegg	1.83312e-05	0.159689	5385	42 ( 0.8%)	110	7 ( 6.4%)	ACAA2; ALDH2; ALDH7A1; ALDH9A1; CPT1A; HADHA; HADHB;
small molecule catabolic process	GO_process	2.07542e-05	0.178793	21997	271 ( 1.2%)	337	15 ( 4.5%)	ACOX2; ALDH4A1; ALDH6A1; ASRGL1; CPT1A; DDAH2; ECHDC2; FAH; GLUD1; HADHA; HADHB; MAOA; PON3; PPARA; SLC25A20;
cellular amino acid and derivative metabolic process	GO_process	2.09917e-05	0.180642	21997	410 ( 1.9%)	337	19 ( 5.6%)	AGT; AGXT2L1; ALDH4A1; ALDH6A1; ALDH9A1; ASRGL1; BBOX1; C7orf10; DDAH2; FAH; GLUD1; GPT2; MAOA; PHGDH; PSAT1; SLC1A3; SLC27A1; SMO; SMOX; TGFB2;
muscle system process	GO_process	2.51209e-05	0.212132	15881	273 ( 1.7%)	308	17 ( 5.5%)	ADORA2B; AGT; ASPH; ATP1A2; DAG1; EDNRB; FXYD1; GJA1; ITGB5; KCNN3; MLC1; RAMP1; RYR1; S100A1; SDC4; SNTA1; SSPN;
Valine, leucine and isoleucine degradation	kegg	2.51764e-05	0.212548	5385	44 ( 0.8%)	110	7 ( 6.4%)	ACAA2; ALDH2; ALDH6A1; ALDH7A1; ALDH9A1; HADHA; HADHB;
Tryptophan Metabolism (dsn)	IngenuityPathways	2.53329e-05	0.213716	21997	101 ( 0.5%)	337	9 ( 2.7%)	ALDH2; ALDH4A1; ALDH7A1; ALDH9A1; HADHA; HADHB; MAOA; SMO; SMOX;
Glycine, serine and threonine metabolism	kegg	3.07793e-05	0.253329	5385	31 ( 0.6%)	110	6 ( 5.5%)	AGT; CHDH; MAOA; PHGDH; PIPOX; PSAT1;
Leucune, isoleucine and valine metabolism.p.2	GeneGo	3.38305e-05	0.274642	21997	25 ( 0.1%)	337	5 ( 1.5%)	ACAA2; ALDH2; ALDH6A1; HADHA; HADHB;
Leucune, isoleucine and valine metabolism/ Rodent version	GeneGo	3.38305e-05	0.274642	21997	25 ( 0.1%)	337	5 ( 1.5%)	ACAA2; ALDH2; ALDH6A1; HADHA; HADHB;
Tyrosine metabolism p.2 (melanin)	GeneGo	3.38305e-05	0.274642	21997	25 ( 0.1%)	337	5 ( 1.5%)	ACAA2; FAH; HADHA; HADHB; MAOA;
Propionate metabolism p.1	GeneGo	3.46887e-05	0.280527	21997	13 ( 0.1%)	337	4 ( 1.2%)	ALDH2; ALDH6A1; HADHA; HADHB;
fatty acid beta-oxidation	GO_process	4.11807e-05	0.323521	15881	49 ( 0.3%)	308	7 ( 2.3%)	ACOX2; CPT1A; ECHDC2; HADHA; HADHB; PPARA; SLC25A20;
Limonene and pinene degradation	kegg	4.87155e-05	0.370211	5385	11 ( 0.2%)	110	4 ( 3.6%)	ALDH2; ALDH7A1; ALDH9A1; HADHA;
sensory organ development	GO_process	5.24242e-05	0.391995	15881	261 ( 1.6%)	308	16 ( 5.2%)	BMP7; BMPR1B; EGFR; EYA1; GJB6; GLI3; GPR98; HES1; OTOA; OTX1; PAX6; POU2F1; SIX5; SOX2; TGFB2;
cellular zinc ion homeostasis	GO_process	5.33354e-05	0.39723	15881	22 ( 0.1%)	308	5 ( 1.6%)	MT1E; MT1H; MT1X; MT3; SLC39A12;
zinc ion homeostasis	GO_process	5.33354e-05	0.39723	15881	22 ( 0.1%)	308	5 ( 1.6%)	MT1E; MT1H; MT1X; MT3; SLC39A12;
Glycolysis Gluconeogenesis (ds3)	IngenuityPathways	5.70329e-05	0.418018	21997	87 ( 0.4%)	337	8 ( 2.4%)	ACSS1; ALDH1L1; ALDH2; ALDH4A1; ALDH7A1; ALDH9A1; LRRC16A;
Glycine Serine and Threonine Metabolism (ds9)	IngenuityPathways	6.04714e-05	0.436705	21997	65 ( 0.3%)	337	7 ( 2.1%)	AGT; CHDH; MAOA; PHGDH; PIPOX; PSAT1; SMO; SMOX;
Glycine, serine, cysteine and threonine metabolism	GeneGo	6.08737e-05	0.438852	21997	45 ( 0.2%)	337	6 ( 1.8%)	AGT; CHDH; MAOA; PHGDH; PIPOX; PSAT1;
Glycine, serine, cysteine and threonine metabolism/ Rodent version	GeneGo	6.08737e-05	0.438852	21997	45 ( 0.2%)	337	6 ( 1.8%)	AGT; CHDH; MAOA; PHGDH; PIPOX; PSAT1;
Mitochondrial unsaturated fatty acid beta-oxidation	GeneGo	6.46365e-05	0.458539	21997	15 ( 0.1%)	337	4 ( 1.2%)	ACAA2; CPT1A; HADHA; HADHB;
glutamine family amino acid catabolic process	GO_process	6.70746e-05	0.470926	15881	23 ( 0.1%)	308	5 ( 1.6%)	ALDH4A1; ASRGL1; DDAH2; FAH; GLUD1;
cellular nitrogen compound metabolic process	GO_process	7.08225e-05	0.489416	21997	527 ( 2.4%)	337	21 ( 6.2%)	AGT; AGXT2L1; ALDH1L1; ALDH4A1; ALDH6A1; ALDH9A1; ASRGL1; BBOX1; C7orf10; DDAH2; EGFR; FAH; GLUD1; GPT2; MAOA; PHGDH; PSAT1; SLC1A3; SLC27A1; SMO; SMOX; TGFB2;
regulation of system process	GO_process	9.33706e-05	0.58779	21997	382 ( 1.7%)	337	17 ( 5.0%)	ADORA2B; AGT; APOE; ATP1A2; BCAN; EDNRB; EGFR; EPHX2; GRIN2C; INHBB; KCNN3; RAMP1; RYR1; S100A1; SDC4; SLC1A3; TGFB2;
inner ear development	GO_process	0.000109734	0.64709	15881	76 ( 0.5%)	308	8 ( 2.6%)	EYA1; GJB6; GPR98; HES1; OTOA; OTX1; SOX2;
Mitochondrial long chain fatty acid beta-oxidation	GeneGo	0.000110001	0.647983	21997	17 ( 0.1%)	337	4 ( 1.2%)	ACAA2; CPT1A; HADHA; HADHB;
fatty acid catabolic process	GO_process	0.000154338	0.768906	15881	60 ( 0.4%)	308	7 ( 2.3%)	ACOX2; CPT1A; ECHDC2; HADHA; HADHB; PPARA; SLC25A20;
glutamine family amino acid metabolic process	GO_process	0.000154338	0.768906	15881	60 ( 0.4%)	308	7 ( 2.3%)	ALDH4A1; ASRGL1; DDAH2; FAH; GLUD1; PHGDH; SLC1A3;
negative regulation of phosphatase activity	GO_process	0.00018851	0.832925	21997	8 ( 0.0%)	337	3 ( 0.9%)	PPP1R1B; TGFB2;
cellular amino acid metabolic process	GO_process	0.000194578	0.842277	21997	259 ( 1.2%)	337	13 ( 3.9%)	AGT; AGXT2L1; ALDH4A1; ALDH6A1; ASRGL1; C7orf10; DDAH2; FAH; GLUD1; GPT2; PHGDH; PSAT1; SLC1A3;
monocarboxylic acid metabolic process	GO_process	0.000212975	0.867551	15881	420 ( 2.6%)	308	20 ( 6.5%)	ACAA2; ACOX2; ACSBG1; ACSF2; AGT; ALDH1L1; ALDH9A1; BBOX1; C1QTNF5; CPT1A; ECHDC2; ELOVL2; F3; HADHA; HADHB; PIPOX; PPARA; SLC25A20; SLC27A1;
Lysine degradation	kegg	0.000237811	0.895371	5385	44 ( 0.8%)	110	6 ( 5.5%)	ALDH2; ALDH7A1; ALDH9A1; BBOX1; HADHA; PIPOX;
salivary gland morphogenesis	GO_process	0.000238646	0.896196	15881	7 ( 0.0%)	308	3 ( 1.0%)	BMP7; EGFR; TGFB2;
cellular nitrogen compound biosynthetic process	GO_process	0.000239223	0.896764	21997	230 ( 1.0%)	337	12 ( 3.6%)	AGT; ALDH4A1; ASRGL1; BBOX1; DDAH2; EGFR; GLUD1; PHGDH; PSAT1; SLC1A3; SLC27A1; TGFB2;
cellular aromatic compound metabolic process	GO_process	0.00023937	0.896907	21997	165 ( 0.8%)	337	10 ( 3.0%)	ALDH1L1; ALDH6A1; EPHX1; EPHX2; FAH; MAOA; PIPOX; PON2; PON3; TGFB2;
telencephalon development	GO_process	0.000281872	0.931136	15881	66 ( 0.4%)	308	7 ( 2.3%)	BCAN; EMX2; EMX2OS; GLI3; ID4; SALL3; SLC1A2; SOX2;
neuromuscular process controlling balance	GO_process	0.000298276	0.941067	15881	31 ( 0.2%)	308	5 ( 1.6%)	APPL2; GRIN2C; SLC1A3; SOX2; TPP1;
response to inorganic substance	GO_process	0.000351023	0.964283	15881	371 ( 2.3%)	308	18 ( 5.8%)	APOE; APPL2; AQP4; CYBRD1; EGFR; GPR98; HEPH; MT1E; MT1H; MT1X; MT3; PON2; PRDX6; PTN; S100A16; SELENBP1; SLC1A3;
nose development	GO_process	0.000376352	0.971918	15881	8 ( 0.1%)	308	3 ( 1.0%)	HES1; POU2F1; SOX2;
Ascorbate metabolism / Rodent version	GeneGo	0.000394837	0.976438	21997	10 ( 0.0%)	337	3 ( 0.9%)	ALDH2; ALDH7A1; ALDH9A1;
Mitochondrial ketone bodies biosynthesis and metabolism	GeneGo	0.000394837	0.976438	21997	10 ( 0.0%)	337	3 ( 0.9%)	ACAA2; HADHA; HADHB;
Fatty acid elongation in mitochondria	kegg	0.000431073	0.983297	5385	8 ( 0.1%)	110	3 ( 2.7%)	ACAA2; HADHA; HADHB;
ear development	GO_process	0.000446156	0.985526	15881	93 ( 0.6%)	308	8 ( 2.6%)	EYA1; GJB6; GPR98; HES1; OTOA; OTX1; SOX2;
actin filament bundle assembly	GO_process	0.000477639	0.989266	21997	65 ( 0.3%)	337	6 ( 1.8%)	CD2AP; EZR; MACF1; PALLD; RHOJ; TRIP6;
cell fate specification	GO_process	0.000487272	0.990204	15881	52 ( 0.3%)	308	6 ( 1.9%)	EYA2; GLI3; POU2F1; SMO; SOX2; SOX9;
Histidine-glutamate-glutamine and proline metabolism/ Rodent version	GeneGo	0.000489113	0.990374	21997	43 ( 0.2%)	337	5 ( 1.5%)	ALDH2; ALDH4A1; ALDH9A1; GLUD1; MAOA;
regulation of cell development	GO_process	0.000508141	0.991965	21997	250 ( 1.1%)	337	12 ( 3.6%)	APOE; BMP7; C1QTNF5; EYA1; HES1; ID4; METRN; MT3; RUFY3; SMO; SOX2; TGFB2;
dicarboxylic acid transport	GO_process	0.00052588	0.993211	15881	20 ( 0.1%)	308	4 ( 1.3%)	AGT; SLC1A2; SLC1A3; SLC1A4;
nitric oxide mediated signal transduction	GO_process	0.00052588	0.993211	15881	20 ( 0.1%)	308	4 ( 1.3%)	AGT; APOE; DDAH2; MT1H;
oxidation reduction	GO_process	0.000569485	0.995513	15881	629 ( 4.0%)	308	25 ( 8.1%)	ACOX2; ALDH1L1; ALDH2; ALDH4A1; ALDH6A1; ALDH7A1; ALDH9A1; ASPH; BBOX1; CHDH; CYBRD1; GLUD1; HADHA; HEPH; HSD17B14; MAOA; PHGDH; PHYHD1; PIPOX; PRDX6; PTGR2; SLC1A3; SMO; SMOX;
cranial nerve development	GO_process	0.000639763	0.997698	15881	21 ( 0.1%)	308	4 ( 1.3%)	GLI3; HES1; SLC1A3; SMO;
D-aspartate import	GO_process	0.000694946	0.998637	21997	3 ( 0.0%)	337	2 ( 0.6%)	SLC1A2; SLC1A3;
D-aspartate transport	GO_process	0.000694946	0.998637	21997	3 ( 0.0%)	337	2 ( 0.6%)	SLC1A2; SLC1A3;
olfactory placode formation	GO_process	0.000694946	0.998637	21997	3 ( 0.0%)	337	2 ( 0.6%)	POU2F1; SOX2;
olfactory placode development	GO_process	0.000694946	0.998637	21997	3 ( 0.0%)	337	2 ( 0.6%)	POU2F1; SOX2;
olfactory placode morphogenesis	GO_process	0.000694946	0.998637	21997	3 ( 0.0%)	337	2 ( 0.6%)	POU2F1; SOX2;
iron ion transport	GO_process	0.000695859	0.998649	15881	37 ( 0.2%)	308	5 ( 1.6%)	CYBRD1; HEPH; RHOJ; SFXN5; TTYH1;

## Sheet: (+)BioAge
Keyword	Source	Pvalue	Evalue	Bkg Set Size (aka. Background Size)	Bkg Set Count (aka. Set Size)	Input Set Size (aka. Input Size)	Input Set Count (aka. Overlap Size)	Genes
response to inorganic substance	GO_process	2.917e-06	0.0273056	15881	371 ( 2.3%)	214	18 ( 8.4%)	AQP1; AQP4; CASP6; CRYAB; HVCN1; INSR; JUP; MICA; NCAM1; NOTCH1; PGAM2; PRDX1; PXN; RELA; TEP1; TXNIP;
response to reactive oxygen species	GO_process	1.19454e-05	0.107184	15881	132 ( 0.8%)	214	10 ( 4.7%)	AQP4; CASP6; CRYAB; MICA; NCAM1; PRDX1; PXN; RELA; TXNIP;
Pathways in cancer	kegg	1.72042e-05	0.150652	21997	327 ( 1.5%)	242	14 ( 5.8%)	ABL1; AKT2; DVL2; FOXO1; HDAC1; ITGA2B; JUP; RAF1; RELA; SMAD4; SMO; STK4; TEP1;
Regulation of lipid metabolism_Insulin regulation of glycogen metabolism	GeneGo	2.07991e-05	0.179143	21997	31 ( 0.1%)	242	5 ( 2.1%)	AKT2; FOXO1; INSR; PHKA2; RAF1;
response to hydrogen peroxide	GO_process	3.36403e-05	0.273332	15881	92 ( 0.6%)	214	8 ( 3.7%)	CASP6; CRYAB; MICA; NCAM1; PRDX1; PXN; RELA; TXNIP;
positive regulation of cell development	GO_process	3.64811e-05	0.292664	21997	83 ( 0.4%)	242	7 ( 2.9%)	FOXO1; NOTCH1; PLXNB1; RELA; ROM1; SMAD4; SMO;
Integrin Signaling (cit)	IngenuityPathways	4.44671e-05	0.344296	21997	187 ( 0.9%)	242	10 ( 4.1%)	ABL1; AKT2; FNBP1; ITGA2B; ITGB4; PXN; RAF1; STK4; TEP1; TLN1;
p53 Signaling (1jzjy)	IngenuityPathways	4.94669e-05	0.374686	21997	87 ( 0.4%)	242	7 ( 2.9%)	AKT2; BRCA1; CASP6; JUP; TEP1; TNFRSF10B;
positive regulation of cell death	GO_process	6.78364e-05	0.474737	21997	791 ( 3.6%)	242	22 ( 9.1%)	ABL1; ARHGEF6; BRCA1; CASP6; FOXO1; JUP; MICA; NOTCH1; NUPR1; PLEKHF1; PRDX1; RARRES3; RPS27L; SMO; SP110; SRPX; STK4; TEP1; TNFRSF10B; TXNIP; ZFP36L1;
regulation of intracellular transport	GO_process	8.43007e-05	0.55073	15881	134 ( 0.8%)	214	9 ( 4.2%)	CRYAB; DDR1; JUP; LZTS2; MXI1; PRDX1; PTTG1IP; SMAD4; SMO;
Acute Phase Response Signaling (1nilf)	IngenuityPathways	9.63155e-05	0.599153	21997	166 ( 0.8%)	242	9 ( 3.7%)	AKT2; C4A; C4B; MICA; PAN2; RAF1; RELA; SERPINA3; VWF;
regulation of nucleocytoplasmic transport	GO_process	0.000105857	0.633862	15881	108 ( 0.7%)	214	8 ( 3.7%)	DDR1; JUP; LZTS2; MXI1; PRDX1; PTTG1IP; SMAD4; SMO;
Cell adhesion_Chemokines and adhesion	GeneGo	0.000121338	0.683896	21997	70 ( 0.3%)	242	6 ( 2.5%)	JUP; LIMK2; MSN; PXN; RAF1; TEP1;
regulation of intracellular protein transport	GO_process	0.000128277	0.704048	15881	111 ( 0.7%)	214	8 ( 3.7%)	DDR1; JUP; LZTS2; MXI1; PRDX1; PTTG1IP; SMAD4; SMO;
response to estrogen stimulus	GO_process	0.000154222	0.768652	15881	145 ( 0.9%)	214	9 ( 4.2%)	AQP1; BRCA1; CASP6; CRYAB; INSR; JUP; NOTCH1; TEP1; TXNIP;
regulation of protein import into nucleus	GO_process	0.000159556	0.780076	15881	86 ( 0.5%)	214	7 ( 3.3%)	DDR1; JUP; MXI1; PRDX1; PTTG1IP; SMAD4; SMO;
Axonal Guidance Signaling (1deyq)	IngenuityPathways	0.000175518	0.810996	21997	357 ( 1.6%)	242	13 ( 5.4%)	ABL1; AKT2; ARHGEF6; LIMK2; NFATC3; PLXNB1; PXN; RAF1; ROBO3; SMO; SRGAP1; STK4;
PI3K AKT Signaling (ci5)	IngenuityPathways	0.000205616	0.857968	21997	109 ( 0.5%)	242	7 ( 2.9%)	AKT2; FOXO1; GAB1; JUP; RAF1; RELA; TEP1;
response to oxidative stress	GO_process	0.000269055	0.922226	15881	306 ( 1.9%)	214	13 ( 6.1%)	AQP4; BRCA1; CASP6; CRYAB; MICA; NCAM1; PRDX1; PXN; RELA; STK4; TXNIP; ZNF395;
response to estradiol stimulus	GO_process	0.000329995	0.956391	15881	69 ( 0.4%)	214	6 ( 2.8%)	CASP6; CRYAB; INSR; NOTCH1; TEP1; TXNIP;
induction of apoptosis	GO_process	0.000374276	0.971359	15881	634 ( 4.0%)	214	20 ( 9.3%)	ABL1; ARHGEF6; BRCA1; CASP6; FOXO1; MICA; NOTCH1; NUPR1; PLEKHF1; PRDX1; RARRES3; RPS27L; SMO; SP110; SRPX; STK4; TEP1; TNFRSF10B; ZFP36L1;
PTEN Signaling (ci6)	IngenuityPathways	0.000375957	0.971813	21997	86 ( 0.4%)	242	6 ( 2.5%)	AKT2; FOXO1; INSR; RAF1; TEP1;
induction of programmed cell death	GO_process	0.00038964	0.975247	15881	636 ( 4.0%)	214	20 ( 9.3%)	ABL1; ARHGEF6; BRCA1; CASP6; FOXO1; MICA; NOTCH1; NUPR1; PLEKHF1; PRDX1; RARRES3; RPS27L; SMO; SP110; SRPX; STK4; TEP1; TNFRSF10B; ZFP36L1;
insulin receptor signaling pathway	GO_process	0.000415943	0.980717	15881	72 ( 0.5%)	214	6 ( 2.8%)	AKT2; FOXO1; GAB1; INSR; RELA; TEP1;
Death Receptor Signaling (ciu)	IngenuityPathways	0.000477146	0.989216	21997	59 ( 0.3%)	242	5 ( 2.1%)	CASP6; HSPB1; RELA; TNFRSF10B;
cellular response to stress	GO_process	0.000477838	0.989286	15881	900 ( 5.7%)	214	25 (11.7%)	ABL1; AKT2; AQP1; AQP4; ARHGEF6; BRCA1; CHST3; CRYAB; DCLRE1C; DDR1; FOXO1; H2AFJ; MICA; NOTCH1; POLA1; PRDX1; PXN; RARRES3; RPS27L; SMO; STK4; TEP1; TFAP4; TPP1;
Signal transduction_PTEN pathway	GeneGo	0.000511285	0.992202	21997	34 ( 0.2%)	242	4 ( 1.7%)	JUP; PXN; RAF1; TEP1;
Development_GDNF signaling	GeneGo	0.000542622	0.994209	21997	15 ( 0.1%)	242	3 ( 1.2%)	NCAM1; PXN; RAF1;
regulation of establishment of protein localization	GO_process	0.000552504	0.994728	21997	255 ( 1.2%)	242	10 ( 4.1%)	ANG; DDR1; DNAJC1; JUP; LZTS2; MXI1; PRDX1; PTTG1IP; SMAD4; SMO;

## Sheet: (-)BioAge
Keyword	Source	Pvalue	Evalue	Bkg Set Size (aka. Background Size)	Bkg Set Count (aka. Set Size)	Input Set Size (aka. Input Size)	Input Set Count (aka. Overlap Size)	Genes
synaptic transmission	GO_process	3.60295e-12	3.41956e-08	15881	492 ( 3.1%)	199	29 (14.6%)	BDNF; CALB1; CAMK4; CASK; CHRM1; CORT; CRH; DLGAP4; FEZ1; FRMPD4; GABBR2; GABRD; GAD2; GRIK1; GRIK2; GRIN2A; HRAS; HTR2A; JAKMIP1; KCNIP1; NRXN3; PNOC; PRKCZ; RIMS1; SCN3B; SCN8A; SLC30A3; SST;
transmission of nerve impulse	GO_process	1.77604e-11	1.68564e-07	15881	562 ( 3.5%)	199	30 (15.1%)	BDNF; CALB1; CAMK4; CASK; CHRM1; CORT; CRH; DLGAP4; FEZ1; FKBP1B; FRMPD4; GABBR2; GABRD; GAD2; GRIK1; GRIK2; GRIN2A; HRAS; HTR2A; JAKMIP1; KCNIP1; NRXN3; PNOC; PRKCZ; RIMS1; SCN3B; SCN8A; SLC30A3; SST;
cell-cell signaling	GO_process	2.69062e-11	2.55367e-07	15881	984 ( 6.2%)	199	40 (20.1%)	ADCYAP1; BDNF; CALB1; CAMK4; CASK; CBLN4; CHRM1; CORT; CRH; DLGAP4; ENSA; FEZ1; FGF13; FGF14; FGF9; FKBP1B; FRMPD4; GABBR2; GABRD; GAD2; GRIK1; GRIK2; GRIN2A; HRAS; HTR2A; JAKMIP1; KCNIP1; NNAT; NRXN3; PNOC; PRKCZ; PTPRN; RIMS1; SCN3B; SCN8A; SLC30A3; SST; TUSC2; VIP;
regulation of system process	GO_process	5.8753e-07	0.00556073	21997	382 ( 1.7%)	229	17 ( 7.4%)	BDNF; CALB1; CCK; CRH; FEZ1; FKBP1B; GABRD; GRIK1; GRIK2; GRIN2A; HRAS; HTR2A; JAKMIP1; KCNF1; PRKCZ; TAC3; VIP;
regulation of neurological system process	GO_process	7.16656e-07	0.00677871	15881	158 ( 1.0%)	199	12 ( 6.0%)	BDNF; CALB1; CCK; FEZ1; GABRD; GRIK1; GRIK2; GRIN2A; HRAS; HTR2A; JAKMIP1; PRKCZ;
Axonal Guidance Signaling (1deyq)	IngenuityPathways	1.16028e-06	0.0109518	21997	357 ( 1.6%)	229	16 ( 7.0%)	ADAM23; ARPC2; ARPC5L; BDNF; EPHA10; EPHA3; GNAL; GNG3; GSK3B; HRAS; LINGO1; PLCB1; PPP3CB; PRKCB; PRKCZ;
regulation of synaptic transmission	GO_process	1.40181e-06	0.0132165	15881	139 ( 0.9%)	199	11 ( 5.5%)	BDNF; CALB1; FEZ1; GABRD; GRIK1; GRIK2; GRIN2A; HRAS; HTR2A; JAKMIP1; PRKCZ;
regulation of transmission of nerve impulse	GO_process	3.16184e-06	0.0295633	15881	151 ( 1.0%)	199	11 ( 5.5%)	BDNF; CALB1; FEZ1; GABRD; GRIK1; GRIK2; GRIN2A; HRAS; HTR2A; JAKMIP1; PRKCZ;
learning or memory	GO_process	4.81341e-06	0.0446564	21997	153 ( 0.7%)	229	10 ( 4.4%)	ABI2; BDNF; CALB1; CRH; GRIN2A; HRAS; HTR2A; LINGO1; PLCB1; PRKCZ;
Neurophysiological process_NMDA-dependent postsynaptic long-term potentiation in CA1 hippocampal neurons	GeneGo	6.04672e-06	0.0557739	21997	44 ( 0.2%)	229	6 ( 2.6%)	BDNF; CAMK4; GRIN2A; HRAS; PLCB1; PRKG2;
Calcium signaling pathway	kegg	6.23971e-06	0.0575018	5385	177 ( 3.3%)	77	12 (15.6%)	ADCY2; ATP2B2; CAMK4; CHRM1; GNAL; GRIN2A; HTR2A; PLCB1; PPP3CB; PRKCB; SLC25A5;
Synaptic Long Term Depression (1dez9)	IngenuityPathways	1.23172e-05	0.110329	21997	135 ( 0.6%)	229	9 ( 3.9%)	ADCY2; GNAL; HRAS; PLCB1; PPP2R2C; PPP2R5C; PRKCB; PRKCZ; PRKG2;
Synaptic Long Term Potentiation (1deyl)	IngenuityPathways	1.33287e-05	0.118829	21997	104 ( 0.5%)	229	8 ( 3.5%)	CAMK4; GRIN2A; GRIN3A; HRAS; PLCB1; PPP3CB; PRKCB; PRKCZ;
memory	GO_process	1.48761e-05	0.131675	15881	43 ( 0.3%)	199	6 ( 3.0%)	BDNF; CRH; GRIN2A; HTR2A; PLCB1; PRKCZ;
MAPK signaling pathway	kegg	2.11054e-05	0.181526	5385	269 ( 5.0%)	77	14 (18.2%)	BDNF; CACNB3; CACNG3; DLG3; DUSP14; FGF13; FGF14; FGF9; HRAS; NLK; PPP3CB; PRKCB; PTPRR; RASGRP1;
G-Protein Coupled Receptor Signaling (cj8)	IngenuityPathways	2.91438e-05	0.241648	21997	188 ( 0.9%)	229	10 ( 4.4%)	ADCY2; CAMK4; CHRM1; HRAS; HTR2A; PLCB1; PRKCB; RASGRP1; RGS4; RGS7;
Calcium Signaling (xy6j)	IngenuityPathways	6.92525e-05	0.48175	21997	168 ( 0.8%)	229	9 ( 3.9%)	ATP2B2; CAMK4; GRIK1; GRIN2A; GRIN3A; HDAC9; PPP3CB; TRPC3;
generation of a signal involved in cell-cell signaling	GO_process	0.000110279	0.64891	15881	260 ( 1.6%)	199	12 ( 6.0%)	BDNF; CASK; CORT; CRH; ENSA; FKBP1B; NNAT; NRXN3; PTPRN; RIMS1; SST; VIP;
regulation of synaptic plasticity	GO_process	0.000134689	0.721523	15881	63 ( 0.4%)	199	6 ( 3.0%)	BDNF; CALB1; FEZ1; GRIK2; GRIN2A; HRAS;
nerve-nerve synaptic transmission	GO_process	0.000189791	0.834946	15881	67 ( 0.4%)	199	6 ( 3.0%)	CAMK4; GABRD; GRIK1; GRIK2; HRAS; HTR2A;
Translation_Insulin regulation of translation	GeneGo	0.000192505	0.839144	21997	28 ( 0.1%)	229	4 ( 1.7%)	GSK3B; HRAS; PRKCZ; RHEB;
Protein folding_Membrane trafficking and signal transduction of G-alpha (i) heterotrimeric G-protein	GeneGo	0.000228564	0.885771	21997	12 ( 0.1%)	229	3 ( 1.3%)	ADCY2; RGS4; RGS7;
membrane depolarization	GO_process	0.000238895	0.896442	15881	45 ( 0.3%)	199	5 ( 2.5%)	BDNF; CCK; GRIK2; GRIN2A; PRKCZ;
neuron projection development	GO_process	0.000254636	0.910817	21997	500 ( 2.3%)	229	15 ( 6.6%)	ABI2; BDNF; CCK; CDK5R2; FAM19A1; FAM19A2; FEZ1; GRIN3A; LGI2; NAV3; NRXN3; OR2T34; SLITRK1; SST;
Actin Cytoskeleton Signaling (1dez8)	IngenuityPathways	0.000258816	0.914286	21997	200 ( 0.9%)	229	9 ( 3.9%)	ABI2; ARPC2; ARPC5L; C3orf10; FGF13; FGF14; FGF9; HRAS; PIP5K1B;
Glutamate Receptor Signaling (cj0)	IngenuityPathways	0.000266541	0.920347	21997	55 ( 0.3%)	229	5 ( 2.2%)	CAMK4; GRIK1; GRIK2; GRIN2A;
Gap junction	kegg	0.000267886	0.921358	5385	90 ( 1.7%)	77	7 ( 9.1%)	ADCY2; GPR26; HRAS; HTR2A; PLCB1; PRKCB; PRKG2;
Huntingtons Disease Signaling (1deza)	IngenuityPathways	0.000321809	0.952867	21997	206 ( 0.9%)	229	9 ( 3.9%)	BDNF; CYCS; GNG3; HDAC9; HRAS; PLCB1; PRKCB; PRKCZ; VTI1B;
-Adrenergic Signaling (3ddwc)	IngenuityPathways	0.000337286	0.959308	21997	89 ( 0.4%)	229	6 ( 2.6%)	ADCY2; CAMK4; GNG3; HRAS; PRKCB; PRKCZ;
Regulation of lipid metabolism_Insulin signaling:generic cascades	GeneGo	0.000369365	0.969992	21997	33 ( 0.2%)	229	4 ( 1.7%)	GSK3B; HRAS; PRKCZ; RHEB;
Ephrin Receptor Signaling (xy6n)	IngenuityPathways	0.000374353	0.97138	21997	167 ( 0.8%)	229	8 ( 3.5%)	ARPC2; ARPC5L; EPHA10; EPHA3; GNAL; GNG3; GRIN2A; HRAS;
glutamate signaling pathway	GO_process	0.000444473	0.985293	15881	29 ( 0.2%)	199	4 ( 2.0%)	GRIK1; GRIK2; GRIN2A; GRIN3A;
Long-term potentiation	kegg	0.000445297	0.985408	5385	70 ( 1.3%)	77	6 ( 7.8%)	CAMK4; GRIN2A; HRAS; PLCB1; PPP3CB; PRKCB;
Cytoskeleton remodeling_Thyroliberin in cytoskeleton remodeling	GeneGo	0.000461918	0.987538	21997	15 ( 0.1%)	229	3 ( 1.3%)	GSK3B; PLCB1; PRKCB;
regulation of sprouting of injured axon	GO_process	0.000464841	0.987879	15881	3 ( 0.0%)	199	2 ( 1.0%)	BDNF; FAM19A2;
Development_Thyroliberin signaling	GeneGo	0.000577061	0.995824	21997	37 ( 0.2%)	229	4 ( 1.7%)	HRAS; PLCB1; PRKCB; RGS4;
regulation of adenylate cyclase activity	GO_process	0.000592259	0.996385	15881	187 ( 1.2%)	199	9 ( 4.5%)	ADCY2; ADCYAP1; CAP2; CORT; GABBR2; GNAL; GPR26; RGS4; VIP;
long-term memory	GO_process	0.000637131	0.99764	15881	14 ( 0.1%)	199	3 ( 1.5%)	BDNF; CRH; PRKCZ;
regulation of cyclase activity	GO_process	0.000639324	0.997688	15881	189 ( 1.2%)	199	9 ( 4.5%)	ADCY2; ADCYAP1; CAP2; CORT; GABBR2; GNAL; GPR26; RGS4; VIP;
Neurophysiological process_GABAergic neurotransmission	GeneGo	0.000679805	0.998426	21997	17 ( 0.1%)	229	3 ( 1.3%)	GABBR2; GAD2; SLC32A1;
regulation of lyase activity	GO_process	0.000689407	0.998563	15881	191 ( 1.2%)	199	9 ( 4.5%)	ADCY2; ADCYAP1; CAP2; CORT; GABBR2; GNAL; GPR26; RGS4; VIP;

## Sheet: Inflame
Keyword	Source	Pvalue	Evalue	Bkg Set Size (aka. Background Size)	Bkg Set Count (aka. Set Size)	Input Set Size (aka. Input Size)	Input Set Count (aka. Overlap Size)	Genes
cell activation	GO_process	2.67455e-30	2.53841e-26	15881	670 ( 4.2%)	290	66 (22.8%)	BLNK; BTK; C1QC; CCR1; CD14; CD163; CD300A; CD300C; CD53; CD74; CD86; CD93; CLEC7A; DOCK2; EBI3; ELF4; FERMT3; GIMAP4; GPR183; HAMP; HAVCR2; HCK; HLA-DOA; HLA-DRB1; HMOX1; IKZF1; IL10; IL10RA; IL13RA1; IL16; IL18; IL1B; ITGAM; LAIR1; LAPTM5; LAT2; LCP1; LCP2; LILRA2; LILRB2; LILRB3; LILRB4; LST1; LYN; MAF; MAFB; NOD2; PDPN; PLCG2; PLEK; PSTPIP2; PTAFR; PTPRC; RAC2; RGS18; RNASE2; SAMSN1; SLAMF8; …
inflammatory response	GO_process	4.39126e-27	4.16774e-23	15881	597 ( 3.8%)	290	59 (20.3%)	ADORA3; AIF1; ALOX5; ALOX5AP; AOAH; BLNK; C1QA; C1QB; C1QC; C1R; C1S; C2; C3; C3AR1; CCR1; CCR5; CD14; CD163; CFI; CLEC7A; CTSS; CYBA; CYBB; GPX1; HMOX1; IL10; IL10RA; IL16; IL1B; ITGB2; LILRA2; LILRB2; LILRB3; LILRB4; LY86; LY96; LYN; MYD88; NLRC4; NMI; NOD2; OLR1; PDPN; PSTPIP2; PTAFR; RNASE2; SERPINA1; SLC11A1; STAB1; STAT3; TLR1; TLR10; TLR2; TLR7; TLR8; TNFRSF1B; TREM2; VSIG4;
leukocyte activation	GO_process	2.62877e-26	2.49497e-22	15881	595 ( 3.7%)	290	58 (20.0%)	BLNK; BTK; CCR1; CD163; CD300A; CD300C; CD53; CD74; CD86; CD93; CLEC7A; DOCK2; EBI3; ELF4; GIMAP4; GPR183; HAMP; HAVCR2; HCK; HLA-DOA; HLA-DRB1; HMOX1; IKZF1; IL10; IL10RA; IL13RA1; IL16; IL18; IL1B; ITGAM; LAIR1; LAPTM5; LAT2; LCP1; LCP2; LILRA2; LILRB2; LILRB3; LILRB4; LST1; LYN; MAF; MAFB; PLCG2; PSTPIP2; PTPRC; RAC2; RNASE2; SAMSN1; SLAMF8; SLC11A1; SYK; TCIRG1; TLR1; TLR2; TLR7; TLR8; TREM2;…
regulation of immune system process	GO_process	6.50493e-25	6.17383e-21	15881	610 ( 3.8%)	290	57 (19.7%)	BLNK; BTK; C1QA; C1QB; C1QC; C1R; C1S; C2; C3; C3AR1; CCR1; CD163; CD300A; CD300C; CD37; CD53; CD74; CD86; CFI; CLEC7A; EBI3; GPX1; HAMP; HAVCR2; HLA-DOA; HMHA1; HMOX1; IKZF1; IL10; IL10RA; IL13RA1; IL18; IL1B; LAIR1; LAT2; LST1; LYN; MAFB; NOD2; OLR1; PLCG2; PTPRC; RAC2; RNASE2; RUNX1; SCIN; SIGLEC7; SLAMF8; SLC11A1; SYK; TLR1; TLR2; TLR7; TLR8; TREM2; TYROBP; VSIG4;
response to wounding	GO_process	1.70496e-23	1.61818e-19	15881	933 ( 5.9%)	290	68 (23.4%)	ADORA3; AIF1; ALOX5; ALOX5AP; AOAH; BLNK; C1QA; C1QB; C1QC; C1R; C1S; C2; C3; C3AR1; CCR1; CCR5; CD14; CD163; CFI; CLEC7A; CTSB; CTSS; CYBA; CYBB; F13A1; FERMT3; GPX1; HMOX1; IL10; IL10RA; IL16; IL1B; ITGB2; LILRA2; LILRB2; LILRB3; LILRB4; LY86; LY96; LYN; MYD88; NLRC4; NMI; NOD2; OLR1; PDPN; PLAUR; PLEK; PSTPIP2; PTAFR; RGS18; RNASE2; SERPINA1; SLC11A1; SOD2; STAB1; STAT3; SYK; TLR1; TLR10; TLR2…
cytokine production	GO_process	1.11237e-22	1.05575e-18	15881	427 ( 2.7%)	290	46 (15.9%)	BTK; C3; CASP1; CD14; CD163; CD300A; CD300C; CD37; CD74; CD86; CLEC7A; EBI3; HAMP; HAVCR2; HCK; HMOX1; IL10; IL16; IL18; IL1B; LAT2; LCP2; LILRA2; LILRB2; LILRB3; LILRB4; LYN; MYD88; NFATC2; NLRC4; NOD2; OLR1; PSTPIP2; PTAFR; PYCARD; RNASE2; SLC11A1; SRGN; STAT3; SYK; TLR1; TLR10; TLR2; TLR7; TLR8; TREM2; TYROBP; VSIG4;
regulation of immune response	GO_process	3.54964e-21	3.36896e-17	15881	360 ( 2.3%)	290	41 (14.1%)	BLNK; BTK; C1QA; C1QB; C1QC; C1R; C1S; C2; C3; C3AR1; CCR1; CD300A; CD300C; CD37; CD53; CD86; CFI; CLEC7A; GPX1; HMHA1; HMOX1; IL10; IL13RA1; IL1B; LAIR1; LAT2; LYN; NOD2; PLCG2; PTPRC; RAC2; RNASE2; SIGLEC7; SLC11A1; SYK; TLR1; TLR2; TLR7; TLR8; VSIG4;
TREM1 Signaling (3j6wq)	IngenuityPathways	2.01937e-20	1.91659e-16	21997	54 ( 0.2%)	312	18 ( 5.8%)	CASP1; CASP4; CD86; FCGR2A; FCGR3A; IL10; IL18; IL1B; LAT2; NOD2; PLCG2; STAT3; TLR1; TLR10; TLR2; TLR7; TLR8; TYROBP;
Role of Pattern Recognition Receptors in Recognition of Bacteria and Viruses (3j6wo)	IngenuityPathways	5.56195e-20	5.27884e-16	21997	78 ( 0.4%)	312	20 ( 6.4%)	C1QA; C1QB; C1QC; C3; C3AR1; CASP1; CLEC7A; IL10; IL1B; IRF8; MYD88; NLRC4; NOD2; PIK3CG; SYK; TLR1; TLR2; TLR7; TLR8;
response to other organism	GO_process	7.52418e-20	7.1412e-16	15881	695 ( 4.4%)	290	54 (18.6%)	ALOX5; CCR1; CD14; CD163; CD300A; CD300C; CD53; CD74; CD86; CLEC7A; CLIC1; DEF6; FGL2; GBP2; GPX1; HAMP; HCK; HLA-DRB1; HLA-DRB4; HMHA1; IFI16; IFI30; IL10; IL1B; LAIR1; LILRA2; LILRB2; LILRB3; LILRB4; LY96; LYN; MYD88; NLRC4; NOD2; NPC2; PLCG2; PLEK; PSTPIP2; PTAFR; PTPRC; RGS19; RNASE2; RNASE3; SERPINA1; SIGLEC10; SLC11A1; SP140L; STAB1; TLR1; TLR2; TLR7; TLR8; TREM2; TRIM22; TYROBP;
Systemic lupus erythematosus	kegg	1.2964e-19	1.23041e-15	21997	136 ( 0.6%)	312	24 ( 7.7%)	C1QA; C1QB; C1QC; C1R; C1S; C2; C3; CD86; FCGR1A; FCGR1B; FCGR2A; FCGR2C; FCGR3A; FCGR3B; HLA-DMA; HLA-DMB; HLA-DOA; HLA-DPA1; HLA-DRA; HLA-DRB1; HLA-DRB4; IL10;
activation of immune response	GO_process	1.30475e-19	1.23834e-15	15881	162 ( 1.0%)	290	28 ( 9.7%)	BLNK; BTK; C1QA; C1QB; C1QC; C1R; C1S; C2; C3; C3AR1; CCR1; CFI; CLEC7A; LAIR1; LAT2; LYN; NOD2; PLCG2; PTPRC; RAC2; RNASE2; SIGLEC7; SYK; TLR1; TLR2; TLR7; VSIG4;
positive regulation of immune response	GO_process	1.49603e-19	1.41988e-15	15881	226 ( 1.4%)	290	32 (11.0%)	BLNK; BTK; C1QA; C1QB; C1QC; C1R; C1S; C2; C3; C3AR1; CCR1; CD86; CFI; CLEC7A; IL1B; LAIR1; LAT2; LYN; NOD2; PLCG2; PTPRC; RAC2; RNASE2; SIGLEC7; SLC11A1; SYK; TLR1; TLR2; TLR7; TLR8; VSIG4;
positive regulation of immune system process	GO_process	1.92561e-19	1.8276e-15	15881	359 ( 2.3%)	290	39 (13.4%)	BLNK; BTK; C1QA; C1QB; C1QC; C1R; C1S; C2; C3; C3AR1; CCR1; CD37; CD53; CD74; CD86; CFI; CLEC7A; EBI3; HAMP; IKZF1; IL13RA1; IL18; IL1B; LAIR1; LAT2; LYN; NOD2; PLCG2; PTPRC; RAC2; RNASE2; SIGLEC7; SLC11A1; SYK; TLR1; TLR2; TLR7; TLR8; VSIG4;
response to biotic stimulus	GO_process	1.53485e-18	1.45673e-14	15881	825 ( 5.2%)	290	57 (19.7%)	ALOX5; C3; CCR1; CD14; CD163; CD300A; CD300C; CD53; CD74; CD86; CLEC7A; CLIC1; DEF6; FGL2; GBP2; GPX1; HAMP; HCK; HLA-DMA; HLA-DPA1; HLA-DRB1; HLA-DRB4; HMHA1; IFI16; IFI30; IL10; IL1B; LAIR1; LILRA2; LILRB2; LILRB3; LILRB4; LY96; LYN; MYD88; NLRC4; NOD2; NPC2; PLCG2; PLEK; PSTPIP2; PTAFR; PTPRC; RGS19; RNASE2; RNASE3; SERPINA1; SIGLEC10; SLC11A1; SP140L; STAB1; TLR1; TLR2; TLR7; TLR8; TREM2; TRI…
lymphocyte activation	GO_process	2.49319e-18	2.36629e-14	15881	475 ( 3.0%)	290	43 (14.8%)	BLNK; BTK; CD163; CD53; CD74; CD86; CLEC7A; DOCK2; EBI3; ELF4; GIMAP4; GPR183; HAMP; HAVCR2; HLA-DOA; HLA-DRB1; IKZF1; IL10; IL10RA; IL13RA1; IL16; IL18; IL1B; ITGAM; LAIR1; LAPTM5; LAT2; LCP1; LST1; MAF; PLCG2; PSTPIP2; PTPRC; RAC2; SAMSN1; SLAMF8; SLC11A1; SYK; TCIRG1; TLR7; TYROBP; VAV1; VSIG4; WAS;
myeloid leukocyte activation	GO_process	3.87144e-18	3.67438e-14	15881	138 ( 0.9%)	290	25 ( 8.6%)	CCR1; CD300A; CD300C; CD74; CD93; HAMP; HCK; HMOX1; IL10; IL16; LAT2; LCP2; LILRA2; LILRB2; LILRB3; LILRB4; LYN; MAFB; PSTPIP2; RAC2; RNASE2; SLC11A1; SYK; TLR1; TLR2; TLR7; TLR8; TREM2; VSIG4;
regulation of cytokine production	GO_process	5.14633e-17	4.88438e-13	15881	377 ( 2.4%)	290	37 (12.8%)	BTK; C3; CASP1; CD14; CD300A; CD300C; CD74; CD86; CLEC7A; EBI3; HAMP; HAVCR2; HCK; HMOX1; IL10; IL16; IL18; IL1B; LAT2; LILRB3; MYD88; NOD2; OLR1; PTAFR; PYCARD; SLC11A1; SRGN; STAT3; SYK; TLR1; TLR10; TLR2; TLR7; TLR8; TREM2; TYROBP; VSIG4;
innate immune response	GO_process	1.05207e-16	9.9852e-13	15881	281 ( 1.8%)	290	32 (11.0%)	C1QA; C1QB; C1QC; C1R; C1S; C2; C3; CCR1; CFI; CLEC7A; CXCL16; CYBA; CYBB; FCGR1A; FCGR1B; KYNU; LAIR1; MYD88; NCF2; NOD2; RNASE2; SIGLEC10; SIGLEC7; SLC11A1; TLR1; TLR10; TLR2; TLR7; TLR8; TNFAIP8L2; VSIG4;
regulation of cell activation	GO_process	1.05207e-16	9.9852e-13	15881	281 ( 1.8%)	290	32 (11.0%)	BLNK; BTK; CD14; CD163; CD300A; CD300C; CD53; CD74; CD86; EBI3; HAMP; HAVCR2; HLA-DOA; HMOX1; IKZF1; IL10; IL10RA; IL13RA1; IL18; IL1B; LAIR1; LAT2; LST1; NOD2; PDPN; PLEK; PTPRC; SLAMF8; SYK; TLR1; TLR2; TLR7; VSIG4;
humoral immune response	GO_process	1.76372e-16	1.67395e-12	15881	211 ( 1.3%)	290	28 ( 9.7%)	BLNK; C1QA; C1QB; C1QC; C1R; C1S; C2; C3; CD163; CD37; CD53; CFI; DEF6; EBI3; GPR183; HAMP; HLA-DRB1; IL16; LILRB2; LILRB3; LY86; PLEK; PSTPIP2; PTPRC; RNASE2; SYK; TREM2; VSIG4;
regulation of response to stimulus	GO_process	2.04296e-16	1.93897e-12	15881	774 ( 4.9%)	290	52 (17.9%)	BLNK; BTK; C1QA; C1QB; C1QC; C1R; C1S; C2; C3; C3AR1; CCR1; CD163; CD300A; CD300C; CD37; CD53; CD74; CD86; CFI; CLEC7A; GPX1; HAMP; HMHA1; HMOX1; IL10; IL10RA; IL13RA1; IL16; IL1B; LAIR1; LAT2; LILRB3; LYN; MYD88; NOD2; PDPN; PLCG2; PLEK; PSTPIP2; PTPRC; RAC2; RNASE2; SCIN; SIGLEC7; SLC11A1; SYK; TLR1; TLR2; TLR7; TLR8; TNFRSF1B; VSIG4;
adaptive immune response based on somatic recombination of immune receptors built from immunoglobulin superfamily domains	GO_process	2.69177e-16	2.55476e-12	15881	180 ( 1.1%)	290	26 ( 9.0%)	C1QA; C1QB; C1QC; C1R; C1S; C2; C3; CD74; CD86; CFI; EBI3; HAMP; HAVCR2; HLA-DRB1; HLA-DRB4; HMHA1; IL10; IL18; IL1B; LAIR1; PTPRC; RNASE2; SIGLEC7; SLC11A1; TLR1; TLR8; VSIG4;
immune effector process	GO_process	3.64262e-16	3.45721e-12	15881	356 ( 2.2%)	290	35 (12.1%)	C1QA; C1QB; C1QC; C1R; C1S; C2; C3; CD37; CD53; CD74; CD86; CFI; HAMP; HCK; HMHA1; HMOX1; IL10; IL13RA1; IL1B; LAIR1; LAT2; LILRA2; LILRB2; LILRB3; LILRB4; LYN; NCF4; NOD2; PTAFR; PTPRC; RNASE2; SIGLEC7; SLC11A1; SYK; TLR7; TLR8; VSIG4;
adaptive immune response	GO_process	4.6645e-16	4.42707e-12	15881	184 ( 1.2%)	290	26 ( 9.0%)	C1QA; C1QB; C1QC; C1R; C1S; C2; C3; CD74; CD86; CFI; EBI3; HAMP; HAVCR2; HLA-DRB1; HLA-DRB4; HMHA1; IL10; IL18; IL1B; LAIR1; PTPRC; RNASE2; SIGLEC7; SLC11A1; TLR1; TLR8; VSIG4;
leukocyte proliferation	GO_process	1.23653e-15	1.17359e-11	21997	200 ( 0.9%)	312	24 ( 7.7%)	BLNK; CD163; CD53; CD74; CD86; DOCK2; EBI3; ELF4; HAMP; HAVCR2; IL10; IL10RA; IL13RA1; IL16; IL18; IL1B; ITGAM; LAIR1; LST1; PTPRC; SLC11A1; SYK; TCIRG1; TLR7; VSIG4;
antigen processing and presentation of peptide or polysaccharide antigen via MHC class II	GO_process	1.23882e-15	1.17577e-11	15881	23 ( 0.1%)	290	12 ( 4.1%)	CD74; CTSS; HAMP; HLA-DMA; HLA-DMB; HLA-DOA; HLA-DPA1; HLA-DRA; HLA-DRB1; HLA-DRB4; IFI30;
immune response-regulating signaling pathway	GO_process	1.89068e-15	1.79444e-11	21997	112 ( 0.5%)	312	19 ( 6.1%)	BLNK; BTK; C3AR1; CCR1; CD300A; CD300C; CLEC7A; LAIR1; LAT2; LYN; NOD2; PLCG2; PTPRC; RAC2; RNASE2; SIGLEC7; SYK; TLR1; TLR2; TLR7;
positive regulation of response to stimulus	GO_process	2.61747e-14	2.48424e-10	15881	386 ( 2.4%)	290	34 (11.7%)	BLNK; BTK; C1QA; C1QB; C1QC; C1R; C1S; C2; C3; C3AR1; CCR1; CD86; CFI; CLEC7A; IL16; IL1B; LAIR1; LAT2; LYN; NOD2; PLCG2; PTPRC; RAC2; RNASE2; SCIN; SIGLEC7; SLC11A1; SYK; TLR1; TLR2; TLR7; TLR8; VSIG4;
Fc gamma R-mediated phagocytosis	kegg	2.79485e-14	2.65259e-10	21997	96 ( 0.4%)	312	17 ( 5.4%)	ARPC1B; DOCK2; FCGR1A; FCGR1B; FCGR2A; FCGR2C; FCGR3A; HCK; LYN; PIK3CG; PLCG2; PTPRC; RAC2; SCIN; SYK; VAV1; WAS;
cell activation during immune response	GO_process	2.84534e-14	2.70051e-10	15881	89 ( 0.6%)	290	18 ( 6.2%)	CD300A; CD300C; CD86; GPR183; HAVCR2; HCK; HMOX1; LAT2; LCP1; LILRA2; LILRB2; LILRB3; LILRB4; LYN; PLCG2; RNASE2; SLC11A1; SYK; TLR1; TLR2; TLR7; VSIG4;
leukocyte activation during immune response	GO_process	2.84534e-14	2.70051e-10	15881	89 ( 0.6%)	290	18 ( 6.2%)	CD300A; CD300C; CD86; GPR183; HAVCR2; HCK; HMOX1; LAT2; LCP1; LILRA2; LILRB2; LILRB3; LILRB4; LYN; PLCG2; RNASE2; SLC11A1; SYK; TLR1; TLR2; TLR7; VSIG4;
hemopoiesis	GO_process	2.97549e-14	2.82404e-10	15881	562 ( 3.5%)	290	41 (14.1%)	BLNK; BTK; C1QC; CD53; CD74; CD86; CXCL16; DOCK2; GPR183; HAMP; HAVCR2; HCLS1; HLA-DOA; IFI16; IKZF1; IL10; IL16; IRF8; LAIR1; LAPTM5; LYN; MAF; MAFB; MNDA; NCF4; OLR1; PLCG2; PLEK; PTPRC; RGS18; RNASE2; RUNX1; SAMSN1; SCIN; SIGLEC7; SLA; SLAMF8; SOD2; SYK; TREM2; TYROBP;
hemopoietic or lymphoid organ development	GO_process	3.42377e-14	3.2495e-10	15881	591 ( 3.7%)	290	42 (14.5%)	BLNK; BTK; C1QC; CD53; CD74; CD86; CXCL16; DOCK2; GPR183; HAMP; HAVCR2; HCLS1; HLA-DOA; IFI16; IKZF1; IL10; IL16; IRF8; LAIR1; LAPTM5; LYN; MAF; MAFB; MNDA; NCF4; OLR1; PLCG2; PLEK; PTPRC; RGS18; RNASE2; RUNX1; SAMSN1; SCIN; SIGLEC7; SLA; SLAMF8; SOD2; SYK; TGFBR1; TREM2; TYROBP;
T cell activation	GO_process	7.49621e-14	7.11466e-10	15881	331 ( 2.1%)	290	31 (10.7%)	CD163; CD74; CD86; CLEC7A; DOCK2; EBI3; ELF4; GIMAP4; HAMP; HAVCR2; HLA-DOA; HLA-DRB1; IKZF1; IL10; IL10RA; IL16; IL18; IL1B; ITGAM; LCP1; MAF; PSTPIP2; PTPRC; RAC2; SLC11A1; SYK; TCIRG1; TLR7; TYROBP; VAV1; VSIG4; WAS;
leukocyte mediated immunity	GO_process	9.68102e-14	9.18826e-10	15881	229 ( 1.4%)	290	26 ( 9.0%)	C1QA; C1QB; C1QC; C1R; C1S; C2; C3; CD74; CD86; CFI; HAMP; HCK; HMHA1; HMOX1; IL10; IL1B; LAIR1; LAT2; LILRA2; LILRB2; LILRB3; LILRB4; LYN; PTPRC; SIGLEC7; SLC11A1; SYK; TLR8; VSIG4;
leukocyte differentiation	GO_process	1.21941e-13	1.15734e-09	15881	337 ( 2.1%)	290	31 (10.7%)	BLNK; BTK; C1QC; CD53; CD74; CD86; DOCK2; GPR183; HAMP; HAVCR2; HLA-DOA; IFI16; IKZF1; IL10; IL16; LAIR1; LAPTM5; LYN; MAF; MAFB; NCF4; OLR1; PLCG2; PTPRC; RNASE2; RUNX1; SAMSN1; SLAMF8; SYK; TREM2; TYROBP;
immune system development	GO_process	1.83211e-13	1.73886e-09	15881	621 ( 3.9%)	290	42 (14.5%)	BLNK; BTK; C1QC; CD53; CD74; CD86; CXCL16; DOCK2; GPR183; HAMP; HAVCR2; HCLS1; HLA-DOA; IFI16; IKZF1; IL10; IL16; IRF8; LAIR1; LAPTM5; LYN; MAF; MAFB; MNDA; NCF4; OLR1; PLCG2; PLEK; PTPRC; RGS18; RNASE2; RUNX1; SAMSN1; SCIN; SIGLEC7; SLA; SLAMF8; SOD2; SYK; TGFBR1; TREM2; TYROBP;
lymphocyte proliferation	GO_process	1.88862e-13	1.79249e-09	15881	197 ( 1.2%)	290	24 ( 8.3%)	BLNK; CD163; CD53; CD74; CD86; DOCK2; EBI3; ELF4; HAMP; HAVCR2; IL10; IL10RA; IL13RA1; IL16; IL18; IL1B; ITGAM; LAIR1; LST1; PTPRC; SLC11A1; SYK; TCIRG1; TLR7; VSIG4;
mononuclear cell proliferation	GO_process	2.36536e-13	2.24496e-09	15881	199 ( 1.3%)	290	24 ( 8.3%)	BLNK; CD163; CD53; CD74; CD86; DOCK2; EBI3; ELF4; HAMP; HAVCR2; IL10; IL10RA; IL13RA1; IL16; IL18; IL1B; ITGAM; LAIR1; LST1; PTPRC; SLC11A1; SYK; TCIRG1; TLR7; VSIG4;
antigen processing and presentation	GO_process	3.34277e-13	3.17263e-09	15881	88 ( 0.6%)	290	17 ( 5.9%)	CD74; CD86; CTSS; HAMP; HLA-DMA; HLA-DMB; HLA-DOA; HLA-DPA1; HLA-DRA; HLA-DRB1; HLA-DRB4; IFI30; LILRB4; OLR1; SLC11A1; VSIG4;
regulation of leukocyte activation	GO_process	4.8806e-13	4.63218e-09	15881	266 ( 1.7%)	290	27 ( 9.3%)	BLNK; BTK; CD163; CD300A; CD300C; CD53; CD74; CD86; EBI3; HAMP; HAVCR2; HLA-DOA; HMOX1; IKZF1; IL10; IL10RA; IL13RA1; IL18; IL1B; LAIR1; LAT2; LST1; PTPRC; SLAMF8; SYK; TLR1; TLR7; VSIG4;
immune response-activating signal transduction	GO_process	5.78585e-13	5.49135e-09	15881	105 ( 0.7%)	290	18 ( 6.2%)	BLNK; BTK; C3AR1; CCR1; CLEC7A; LAIR1; LAT2; LYN; NOD2; PLCG2; PTPRC; RAC2; RNASE2; SIGLEC7; SYK; TLR1; TLR2; TLR7;
Intestinal immune network for IgA production	kegg	2.37002e-12	2.24939e-08	21997	48 ( 0.2%)	312	12 ( 3.8%)	CD86; HLA-DMA; HLA-DMB; HLA-DOA; HLA-DPA1; HLA-DRA; HLA-DRB1; HLA-DRB4; IL10; LTBR;
Allograft rejection	kegg	2.41436e-12	2.29147e-08	21997	37 ( 0.2%)	312	11 ( 3.5%)	CD86; HLA-DMA; HLA-DMB; HLA-DOA; HLA-DPA1; HLA-DRA; HLA-DRB1; HLA-DRB4; IL10;
Immune response_PIP3 signaling in B lymphocytes	GeneGo	3.033e-12	2.87862e-08	21997	20 ( 0.1%)	312	9 ( 2.9%)	BTK; DAPP1; FCGR2A; FCGR3A; LYN; PIK3AP1; PIK3CG; PTPRC; SYK; VAV1;
regulation of leukocyte proliferation	GO_process	3.87693e-12	3.67959e-08	21997	148 ( 0.7%)	312	18 ( 5.8%)	BLNK; CD163; CD53; CD74; CD86; EBI3; HAMP; HAVCR2; IL10; IL10RA; IL13RA1; IL18; IL1B; LAIR1; LST1; PTPRC; SYK; TLR7; VSIG4;
Asthma	kegg	4.83605e-12	4.5899e-08	5385	30 ( 0.6%)	144	12 ( 8.3%)	FCER1G; HLA-DMA; HLA-DMB; HLA-DOA; HLA-DPA1; HLA-DRA; HLA-DRB1; HLA-DRB4; IL10; RNASE2; RNASE3;
regulation of response to stress	GO_process	5.19655e-12	4.93204e-08	21997	495 ( 2.3%)	312	31 ( 9.9%)	BLNK; BTK; C1S; C3; CCR1; CD163; CD53; CD74; CD86; CLEC7A; GPX1; HAMP; IL10; IL10RA; IL1B; LAIR1; LILRB3; LYN; MYD88; NOD2; PDPN; PLEK; RNASE2; SCIN; SIGLEC7; SYK; TLR1; TLR2; TLR7; TLR8; TNFRSF1B;
positive regulation of cytokine production	GO_process	7.06584e-12	6.70619e-08	15881	155 ( 1.0%)	290	20 ( 6.9%)	C3; CASP1; CD14; CD74; CD86; CLEC7A; HAMP; IL18; IL1B; MYD88; NOD2; OLR1; PTAFR; PYCARD; SLC11A1; STAT3; TLR10; TLR2; TLR7; TLR8; TREM2;
Graft-versus-host disease	kegg	8.4829e-12	8.05112e-08	21997	41 ( 0.2%)	312	11 ( 3.5%)	CD86; HLA-DMA; HLA-DMB; HLA-DOA; HLA-DPA1; HLA-DRA; HLA-DRB1; HLA-DRB4; IL1B;
response to bacterium	GO_process	1.13072e-11	1.07316e-07	15881	327 ( 2.1%)	290	28 ( 9.7%)	CCR1; CD14; CD300A; CD300C; CD74; CD86; CLIC1; DEF6; GPX1; HAMP; HCK; HLA-DRB1; HLA-DRB4; IFI30; IL10; IL1B; LY96; MYD88; NLRC4; NOD2; PLCG2; PTAFR; RNASE2; RNASE3; SERPINA1; SLC11A1; STAB1; TLR1; TLR2;
myeloid cell activation during immune response	GO_process	1.3726e-11	1.30273e-07	15881	44 ( 0.3%)	290	12 ( 4.1%)	CD300A; CD300C; HCK; HMOX1; LAT2; LILRA2; LILRB2; LILRB3; LILRB4; LYN; RNASE2; SYK; TLR1; TLR2; TLR7; VSIG4;
Complement System (xy6l)	IngenuityPathways	1.97935e-11	1.8786e-07	21997	33 ( 0.2%)	312	10 ( 3.2%)	C1QA; C1QB; C1QC; C1R; C1S; C2; C3; C3AR1; CFI;
B cell activation	GO_process	2.53999e-11	2.41071e-07	15881	166 ( 1.0%)	290	20 ( 6.9%)	BLNK; BTK; CD53; CD74; CD86; GIMAP4; GPR183; HAMP; IKZF1; IL10; IL13RA1; IL16; LAIR1; LAPTM5; LAT2; PLCG2; PTPRC; SAMSN1; SLAMF8; SYK; TLR7;
IL-10 Signaling (1bkmb)	IngenuityPathways	5.02716e-11	4.77128e-07	21997	61 ( 0.3%)	312	12 ( 3.8%)	CCR1; CCR5; CD14; FCGR2A; FCGR2C; FCGR3A; HMOX1; IL10; IL10RA; IL18; IL1B; STAT3;
Fc Receptor-mediated Phagocytosis in Macrophages and Monocytes (3j6wk)	IngenuityPathways	5.4072e-11	5.13197e-07	21997	93 ( 0.4%)	312	14 ( 4.5%)	ARPC1B; FCGR1A; FCGR1B; FCGR2A; FCGR3A; FYB; HCK; HMOX1; LCP2; LYN; PIK3CG; RAC2; SYK; VAV1; WAS;
Immune response_NFAT in immune response	GeneGo	7.75625e-11	7.36146e-07	21997	27 ( 0.1%)	312	9 ( 2.9%)	BLNK; BTK; CD86; LCP2; LYN; NFATC2; PLCG2; SYK; VAV1;
cytokine biosynthetic process	GO_process	8.57771e-11	8.1411e-07	15881	218 ( 1.4%)	290	22 ( 7.6%)	BTK; CD14; CD86; EBI3; HCK; HMOX1; IL10; IL16; IL18; IL1B; MYD88; NOD2; PTAFR; RNASE2; SYK; TLR1; TLR10; TLR2; TLR7; TLR8; VSIG4;
cytokine metabolic process	GO_process	1.22327e-10	1.161e-06	15881	222 ( 1.4%)	290	22 ( 7.6%)	BTK; CD14; CD86; EBI3; HCK; HMOX1; IL10; IL16; IL18; IL1B; MYD88; NOD2; PTAFR; RNASE2; SYK; TLR1; TLR10; TLR2; TLR7; TLR8; VSIG4;
B Cell Receptor Signaling (cil)	IngenuityPathways	1.60352e-10	1.5219e-06	21997	140 ( 0.6%)	312	16 ( 5.1%)	BLNK; BTK; DAPP1; FCGR2A; FCGR2C; FCGR3A; LYN; NFATC2; PIK3AP1; PIK3CG; PLCG2; PTPN6; PTPRC; RAC2; SYK; VAV1;
detection of biotic stimulus	GO_process	1.61367e-10	1.53153e-06	15881	42 ( 0.3%)	290	11 ( 3.8%)	CCR1; CLEC7A; HLA-DMA; HLA-DPA1; LY96; NLRC4; NOD2; PTAFR; TLR1; TLR2; TLR8;
immune response-regulating cell surface receptor signaling pathway	GO_process	1.71744e-10	1.63002e-06	15881	80 ( 0.5%)	290	14 ( 4.8%)	BLNK; BTK; C3AR1; CD300A; CD300C; CLEC7A; LAIR1; LAT2; LYN; PLCG2; PTPRC; RAC2; SIGLEC7; SYK; TLR2;
Natural Killer Cell Signaling (1bk4k)	IngenuityPathways	1.93327e-10	1.83487e-06	21997	102 ( 0.5%)	312	14 ( 4.5%)	CD300A; CD300C; FCER1G; FCGR3A; FCGR3B; LAIR1; LCP2; PIK3CG; PLCG2; PTPN6; RAC2; SIGLEC7; SYK; TYROBP; VAV1;
regulation of lymphocyte proliferation	GO_process	1.96682e-10	1.86671e-06	15881	147 ( 0.9%)	290	18 ( 6.2%)	BLNK; CD163; CD53; CD74; CD86; EBI3; HAMP; HAVCR2; IL10; IL10RA; IL13RA1; IL18; IL1B; LAIR1; LST1; PTPRC; SYK; TLR7; VSIG4;
endocytosis	GO_process	2.0902e-10	1.98381e-06	15881	396 ( 2.5%)	290	29 (10.0%)	APOC1; ARHGAP15; C3; CCR1; CD14; CD163; CD93; CLEC7A; CUBN; CXCL16; FBP1; FCGR1A; FCGR1B; HCK; MSR1; MYD88; NCF4; PSTPIP2; PTAFR; RAB20; RAB32; RAC2; RIN3; SLC11A1; STAB1; SYK; VAMP8; VAV1; VSIG4;
membrane invagination	GO_process	2.0902e-10	1.98381e-06	15881	396 ( 2.5%)	290	29 (10.0%)	APOC1; ARHGAP15; C3; CCR1; CD14; CD163; CD93; CLEC7A; CUBN; CXCL16; FBP1; FCGR1A; FCGR1B; HCK; MSR1; MYD88; NCF4; PSTPIP2; PTAFR; RAB20; RAB32; RAC2; RIN3; SLC11A1; STAB1; SYK; VAMP8; VAV1; VSIG4;
regulation of mononuclear cell proliferation	GO_process	2.20274e-10	2.09062e-06	15881	148 ( 0.9%)	290	18 ( 6.2%)	BLNK; CD163; CD53; CD74; CD86; EBI3; HAMP; HAVCR2; IL10; IL10RA; IL13RA1; IL18; IL1B; LAIR1; LST1; PTPRC; SYK; TLR7; VSIG4;
Immune response_Fc gamma R-mediated phagocytosis in macrophages	GeneGo	2.5964e-10	2.46424e-06	21997	21 ( 0.1%)	312	8 ( 2.6%)	FCER1G; FCGR1A; FCGR1B; FCGR2A; FCGR3A; HCK; LYN; SYK; VAV1;
Viral myocarditis	kegg	2.73974e-10	2.60029e-06	21997	70 ( 0.3%)	312	12 ( 3.8%)	CD86; HLA-DMA; HLA-DMB; HLA-DOA; HLA-DPA1; HLA-DRA; HLA-DRB1; HLA-DRB4; ITGB2; RAC2;
positive regulation of signaling process	GO_process	3.45169e-10	3.276e-06	21997	483 ( 2.2%)	312	28 ( 9.0%)	ADAM28; BTK; CASP1; CD14; CD74; FYB; GPSM3; GPX1; HAMP; HCLS1; HMOX1; IL1B; LGALS9; LTBR; LYN; MYD88; NOD2; OLR1; PRSS3; PTAFR; PTPRC; RGS19; RNASE2; S100A11; SCIN; SYK; TGFBR1; TLR1; TLR2;
regulation of lymphocyte activation	GO_process	3.98892e-10	3.78588e-06	15881	236 ( 1.5%)	290	22 ( 7.6%)	BLNK; BTK; CD163; CD53; CD74; CD86; EBI3; HAMP; HAVCR2; HLA-DOA; IKZF1; IL10; IL10RA; IL13RA1; IL18; IL1B; LAIR1; LST1; PTPRC; SLAMF8; SYK; TLR7; VSIG4;
Antigen Presentation Pathway (cik)	IngenuityPathways	4.3615e-10	4.1395e-06	21997	32 ( 0.1%)	312	9 ( 2.9%)	CD74; HAMP; HLA-DMA; HLA-DMB; HLA-DOA; HLA-DPA1; HLA-DRA; HLA-DRB1; HLA-DRB4;
Human_HematologyImmunology_Microarray_(_OHS_801_)	SuperArray pathways	4.59616e-10	4.36221e-06	3243	449 (13.8%)	124	44 (35.5%)	BATF; BTK; C2; C3; CCR1; CCR5; CD14; CD300C; CD33; CD37; CD53; CD86; CFI; CSF1R; CSF2RA; CSF3R; CYBB; FCGR3A; GPR183; HCLS1; HLA-DRA; IFI16; IKZF1; IL10; IL10RA; IL13RA1; IL16; IL18; IL1B; IRF8; ITGB2; LCP1; LCP2; LYN; MNDA; PIM1; PLAUR; PTPRC; RAC2; RUNX1; SLC11A1; STAT3; SYK; WAS;
lymphocyte mediated immunity	GO_process	5.20365e-10	4.93879e-06	15881	196 ( 1.2%)	290	20 ( 6.9%)	C1QA; C1QB; C1QC; C1R; C1S; C2; C3; CD74; CD86; CFI; HAMP; HMHA1; IL10; IL1B; LAIR1; PTPRC; SIGLEC7; SLC11A1; TLR8; VSIG4;
Immune response_BCR pathway	GeneGo	5.92284e-10	5.62137e-06	21997	33 ( 0.2%)	312	9 ( 2.9%)	BLNK; BTK; FCGR2A; FCGR3A; LYN; NFATC2; PTPN6; PTPRC; SYK; VAV1;
actin cytoskeleton organization	GO_process	6.52918e-10	6.19685e-06	21997	431 ( 2.0%)	312	26 ( 8.3%)	AIF1; APBB1IP; ARHGAP15; ARHGAP30; ARHGDIB; ARPC1B; C3; CCR1; DOCK2; DOCK8; FGD2; FYB; GMFG; GPR65; LCP1; NCKAP1L; NMI; PLEK; PSTPIP2; PTAFR; RAC2; SCIN; STAT3; WAS;
positive regulation of cytokine biosynthetic process	GO_process	7.2434e-10	6.87471e-06	15881	140 ( 0.9%)	290	17 ( 5.9%)	BTK; CD14; CD86; EBI3; HCK; HMOX1; IL1B; NOD2; PTAFR; SYK; TLR1; TLR10; TLR2; TLR7; TLR8; VSIG4;
B cell differentiation	GO_process	7.50279e-10	7.1209e-06	15881	89 ( 0.6%)	290	14 ( 4.8%)	BLNK; BTK; CD53; CD86; GPR183; IKZF1; IL10; IL16; LAPTM5; PLCG2; PTPRC; SAMSN1; SLAMF8; SYK;
positive regulation of cell communication	GO_process	1.02796e-09	9.75634e-06	21997	507 ( 2.3%)	312	28 ( 9.0%)	ADAM28; BTK; CASP1; CD14; CD74; FYB; GPSM3; GPX1; HAMP; HCLS1; HMOX1; IL1B; LGALS9; LTBR; LYN; MYD88; NOD2; OLR1; PRSS3; PTAFR; PTPRC; RGS19; RNASE2; S100A11; SCIN; SYK; TGFBR1; TLR1; TLR2;
immune response-activating cell surface receptor signaling pathway	GO_process	1.04846e-09	9.95097e-06	15881	76 ( 0.5%)	290	13 ( 4.5%)	BLNK; BTK; C3AR1; CLEC7A; LAIR1; LAT2; LYN; PLCG2; PTPRC; RAC2; SIGLEC7; SYK; TLR2;
I-kappaB kinase/NF-kappaB cascade	GO_process	1.08257e-09	1.02747e-05	15881	272 ( 1.7%)	290	23 ( 7.9%)	BTK; CASP1; CCR1; CD14; CD74; HAMP; HMOX1; IL10; IL1B; LAIR1; LGALS9; LTBR; LY96; MYD88; NOD2; OLR1; PTAFR; RIPK3; TLR1; TLR10; TLR2; TLR7; TLR8;
regulation of transport	GO_process	1.19877e-09	1.13775e-05	15881	722 ( 4.5%)	290	39 (13.4%)	ALOX5AP; APOC1; BLNK; C3; CASP1; CD14; CD163; CD300C; CD74; CD86; CLEC7A; HAMP; HMOX1; IL10; IL1B; KCNQ1; LAIR1; LAT2; LCP1; LILRB3; LST1; LYN; MYD88; NOD2; PILRA; PLCG2; PSTPIP2; PYCARD; SCIN; SIGLEC7; SLC11A1; SRGN; STAB1; SYK; TGFBR1; TLR2; TLR7; TSPO; TYROBP; VAMP8;
immunoglobulin mediated immune response	GO_process	1.36572e-09	1.29621e-05	15881	93 ( 0.6%)	290	14 ( 4.8%)	C1QA; C1QB; C1QC; C1R; C1S; C2; C3; CD74; CFI; HAMP; IL10; PTPRC; SIGLEC7; TLR8; VSIG4;
Immune response _Immunological synapse formation	GeneGo	1.39277e-09	1.32188e-05	21997	36 ( 0.2%)	312	9 ( 2.9%)	CD86; DOCK2; FYB; ITGB2; LCP2; PIK3CG; RAC2; VAV1; WAS;
T cell proliferation	GO_process	1.39911e-09	1.3279e-05	15881	146 ( 0.9%)	290	17 ( 5.9%)	CD163; CD86; DOCK2; EBI3; ELF4; HAVCR2; IL10; IL10RA; IL16; IL18; IL1B; ITGAM; PTPRC; SLC11A1; SYK; TCIRG1; VSIG4;
Blood coagulation_GPVI-dependent platelet activation	GeneGo	1.81767e-09	1.72515e-05	21997	37 ( 0.2%)	312	9 ( 2.9%)	APBB1IP; BTK; FCER1G; LCP2; LYN; PLCG2; PTPN6; SYK; VAV1;
tumor necrosis factor superfamily cytokine production	GO_process	2.11605e-09	2.00834e-05	21997	83 ( 0.4%)	312	12 ( 3.8%)	BTK; CD14; CD300A; CD300C; CD86; CLEC7A; IL10; IL16; LAT2; NOD2; TLR1; TLR2; TLR8;
humoral immune response mediated by circulating immunoglobulin	GO_process	2.40176e-09	2.27951e-05	15881	41 ( 0.3%)	290	10 ( 3.4%)	C1QA; C1QB; C1QC; C1R; C1S; C2; C3; CFI; PTPRC; VSIG4;
B cell mediated immunity	GO_process	2.76857e-09	2.62765e-05	15881	98 ( 0.6%)	290	14 ( 4.8%)	C1QA; C1QB; C1QC; C1R; C1S; C2; C3; CD74; CFI; HAMP; IL10; PTPRC; SIGLEC7; TLR8; VSIG4;
myeloid cell differentiation	GO_process	2.86499e-09	2.71917e-05	15881	286 ( 1.8%)	290	23 ( 7.9%)	C1QC; CXCL16; HCLS1; IFI16; IKZF1; IL16; IRF8; LAIR1; LYN; MAF; MAFB; MNDA; NCF4; OLR1; RGS18; RNASE2; RUNX1; SCIN; SIGLEC7; SLA; TREM2; TYROBP;
complement activation, classical pathway	GO_process	3.87158e-09	3.67452e-05	15881	32 ( 0.2%)	290	9 ( 3.1%)	C1QA; C1QB; C1QC; C1R; C1S; C2; C3; CFI; VSIG4;
regulation of cytokine biosynthetic process	GO_process	4.00249e-09	3.79876e-05	15881	198 ( 1.2%)	290	19 ( 6.6%)	BTK; CD14; CD86; EBI3; HCK; HMOX1; IL10; IL16; IL1B; NOD2; PTAFR; SYK; TLR1; TLR10; TLR2; TLR7; TLR8; VSIG4;
cellular membrane organization	GO_process	4.2816e-09	4.06366e-05	21997	650 ( 3.0%)	312	31 ( 9.9%)	APOC1; ARHGAP15; C3; CCR1; CD14; CD163; CD93; CLEC7A; CUBN; CXCL16; DOCK2; FBP1; FCGR1A; FCGR1B; HCK; MSR1; MYD88; NCF4; PLEK; PSTPIP2; PTAFR; RAB20; RAB32; RAC2; RIN3; SLC11A1; STAB1; SYK; VAMP8; VAV1; VSIG4;
membrane organization	GO_process	4.43899e-09	4.21304e-05	21997	651 ( 3.0%)	312	31 ( 9.9%)	APOC1; ARHGAP15; C3; CCR1; CD14; CD163; CD93; CLEC7A; CUBN; CXCL16; DOCK2; FBP1; FCGR1A; FCGR1B; HCK; MSR1; MYD88; NCF4; PLEK; PSTPIP2; PTAFR; RAB20; RAB32; RAC2; RIN3; SLC11A1; STAB1; SYK; VAMP8; VAV1; VSIG4;
regulation of establishment of protein localization	GO_process	4.75999e-09	4.5177e-05	21997	255 ( 1.2%)	312	19 ( 6.1%)	ALOX5AP; CASP1; CD14; CD300C; IL10; IL1B; LAIR1; LCP1; LILRB3; LST1; MYD88; NOD2; PYCARD; SRGN; SYK; TGFBR1; TLR2; TLR7; TYROBP;
taxis	GO_process	5.44465e-09	5.16751e-05	15881	321 ( 2.0%)	290	24 ( 8.3%)	C3AR1; CCR1; CCR5; CD14; CMTM7; CXCL16; DOCK2; FPR1; HCK; IL10; IL16; IL1B; ITGAM; ITGB2; LYN; NCKAP1L; PLAUR; PSTPIP2; PTAFR; RAC2; RGS18; RNASE2; SYK; TYMP;
chemotaxis	GO_process	5.44465e-09	5.16751e-05	15881	321 ( 2.0%)	290	24 ( 8.3%)	C3AR1; CCR1; CCR5; CD14; CMTM7; CXCL16; DOCK2; FPR1; HCK; IL10; IL16; IL1B; ITGAM; ITGB2; LYN; NCKAP1L; PLAUR; PSTPIP2; PTAFR; RAC2; RGS18; RNASE2; SYK; TYMP;
B cell receptor signaling pathway	kegg	7.02342e-09	6.66593e-05	5385	75 ( 1.4%)	144	14 ( 9.7%)	BLNK; BTK; DAPP1; FCGR2A; FCGR3A; LILRB3; LYN; NFATC2; PIK3AP1; PIK3CG; PLCG2; PTPN6; RAC2; SYK; VAV1;
Type I diabetes mellitus	kegg	9.4235e-09	8.94384e-05	5385	43 ( 0.8%)	144	11 ( 7.6%)	CD86; HLA-DMA; HLA-DMB; HLA-DOA; HLA-DPA1; HLA-DRA; HLA-DRB1; HLA-DRB4; IL1B;
activation of plasma proteins involved in acute inflammatory response	GO_process	9.69859e-09	9.20493e-05	21997	59 ( 0.3%)	312	10 ( 3.2%)	C1QA; C1QB; C1QC; C1R; C1S; C2; C3; CFI; VSIG4;
acute inflammatory response	GO_process	1.0429e-08	9.89765e-05	15881	146 ( 0.9%)	290	16 ( 5.5%)	C1QA; C1QB; C1QC; C1R; C1S; C2; C3; CD163; CFI; IL1B; LILRA2; LILRB2; LILRB3; LILRB4; LYN; SERPINA1; STAT3; VSIG4;
B cell receptor signaling pathway	GO_process	1.04757e-08	9.94201e-05	15881	17 ( 0.1%)	290	7 ( 2.4%)	BLNK; BTK; LAIR1; LAT2; LYN; PTPRC; SYK;
Immune response_Inhibitory action of lipoxins on superoxide production induced by IL-8 and Leukotriene B4 in neutrophils	GeneGo	1.0589e-08	0.000100495	21997	21 ( 0.1%)	312	7 ( 2.2%)	CYBA; CYBB; NCF2; NCF4; PIK3CG; PLCB2; RAC2;
cytokine secretion	GO_process	1.18085e-08	0.000112069	15881	92 ( 0.6%)	290	13 ( 4.5%)	CASP1; CD300C; IL10; LCP2; LILRB3; LYN; NLRC4; NOD2; PSTPIP2; PYCARD; SRGN; SYK; TYROBP;
Acute Phase Response Signaling (1nilf)	IngenuityPathways	1.57501e-08	0.000149473	21997	166 ( 0.8%)	312	15 ( 4.8%)	C1R; C1S; C2; C3; HAMP; HMOX1; IL18; IL1B; MYD88; PIK3CG; SERPINA1; SOD2; STAT3; TNFRSF1B;
protein secretion	GO_process	1.62348e-08	0.000154073	15881	193 ( 1.2%)	290	18 ( 6.2%)	CASP1; CCR1; CD300C; IL10; LCP2; LILRB3; LYN; MYD88; NLRC4; NOD2; PLEK; PSTPIP2; PYCARD; SRGN; STEAP3; SYK; TYROBP;
lymphocyte differentiation	GO_process	1.81152e-08	0.000171917	15881	217 ( 1.4%)	290	19 ( 6.6%)	BLNK; BTK; CD53; CD74; CD86; DOCK2; GPR183; HAMP; HAVCR2; HLA-DOA; IKZF1; IL10; IL16; LAPTM5; MAF; PLCG2; PTPRC; SAMSN1; SLAMF8; SYK;
IL-4 Signaling (cij)	IngenuityPathways	1.87651e-08	0.000178084	21997	63 ( 0.3%)	312	10 ( 3.2%)	HLA-DMA; HLA-DMB; HLA-DOA; HLA-DRA; HLA-DRB1; HLA-DRB4; IL13RA1; NFATC2; PIK3CG; PTPN6;
leukocyte migration	GO_process	2.04848e-08	0.000194403	15881	153 ( 1.0%)	290	16 ( 5.5%)	BTK; CCR1; CD300A; CD300C; CXCL16; HCK; HMOX1; IL10; IL16; IL1B; ITGAM; ITGB2; LYN; NCKAP1L; RAC2; STAB1; SYK;
Toll-like Receptor Signaling (chz)	IngenuityPathways	2.13699e-08	0.000202801	21997	48 ( 0.2%)	312	9 ( 2.9%)	CD14; LY96; MYD88; TLR1; TLR10; TLR2; TLR7; TLR8;
Immune response_Classical complement pathway	GeneGo	2.17878e-08	0.000206767	21997	23 ( 0.1%)	312	7 ( 2.2%)	C1R; C1S; C2; C3; C3AR1; CD93; CFI;
Complement and coagulation cascades	kegg	2.22134e-08	0.000210805	5385	69 ( 1.3%)	144	13 ( 9.0%)	C1QA; C1QB; C1QC; C1R; C1S; C2; C3; C3AR1; CFI; F13A1; PLAUR; SERPINA1;
negative regulation of immune system process	GO_process	2.24886e-08	0.000213416	15881	154 ( 1.0%)	290	16 ( 5.5%)	CD163; CD300A; CD300C; CD74; CD86; GPX1; HAMP; HAVCR2; HLA-DOA; HMOX1; IL10; IL10RA; LAIR1; LST1; PTPRC; SIGLEC7; SYK; VSIG4;
regulation of defense response	GO_process	2.6598e-08	0.00025241	15881	246 ( 1.5%)	290	20 ( 6.9%)	C1S; C3; CCR1; CD163; CLEC7A; GPX1; IL10; IL10RA; LAIR1; LILRB3; MYD88; NOD2; RNASE2; SIGLEC7; TLR1; TLR2; TLR7; TLR8; TNFRSF1B;
regulation of B cell activation	GO_process	2.74452e-08	0.000260448	15881	66 ( 0.4%)	290	11 ( 3.8%)	BLNK; BTK; CD53; CD74; HAMP; IL10; IL13RA1; LAIR1; PTPRC; SLAMF8; SYK; TLR7;
phagocytosis	GO_process	2.91896e-08	0.000277	15881	99 ( 0.6%)	290	13 ( 4.5%)	C3; CD14; CD93; CLEC7A; FCGR1A; FCGR1B; HCK; NCF4; PTAFR; RAC2; SLC11A1; SYK; VAV1; VSIG4;
Immune response_Antigen presentation by MHC class II	GeneGo	3.00686e-08	0.00028534	21997	8 ( 0.0%)	312	5 ( 1.6%)	CD74; CTSS; HAMP; HLA-DMB; HLA-DRA; IFI30;
positive regulation of multicellular organismal process	GO_process	3.02174e-08	0.000286752	15881	324 ( 2.0%)	290	23 ( 7.9%)	ALOX5; C3; CASP1; CD14; CD74; CD86; CLEC7A; HAMP; HMOX1; IKZF1; IL18; IL1B; MYD88; NOD2; OLR1; PTAFR; PYCARD; SLC11A1; STAT3; TLR10; TLR2; TLR7; TLR8; TREM2;
positive regulation of cell activation	GO_process	3.2425e-08	0.000307699	15881	158 ( 1.0%)	290	16 ( 5.5%)	BLNK; CD14; CD53; CD74; CD86; EBI3; HAMP; IKZF1; IL13RA1; IL18; IL1B; LAT2; PDPN; PLEK; PTPRC; SYK; TLR7;
NF- B Signaling (cj4)	IngenuityPathways	4.75902e-08	0.000451577	21997	131 ( 0.6%)	312	13 ( 4.2%)	IL18; IL1B; LTBR; MYD88; PIK3CG; PLCG2; TLR1; TLR10; TLR2; TLR7; TLR8; TNFRSF1B;
Immune response_TLR signaling pathways	GeneGo	5.05947e-08	0.000480079	21997	38 ( 0.2%)	312	8 ( 2.6%)	CD14; LY96; MYD88; TLR1; TLR2; TLR7; TLR8;
complement activation	GO_process	5.99012e-08	0.000568361	15881	56 ( 0.4%)	290	10 ( 3.4%)	C1QA; C1QB; C1QC; C1R; C1S; C2; C3; CFI; VSIG4;
myeloid leukocyte differentiation	GO_process	6.02069e-08	0.00057126	15881	144 ( 0.9%)	290	15 ( 5.2%)	C1QC; IFI16; IKZF1; IL16; LAIR1; LYN; MAF; MAFB; NCF4; OLR1; RNASE2; RUNX1; TREM2; TYROBP;
regulation of interleukin-8 production	GO_process	6.0341e-08	0.000572533	15881	71 ( 0.4%)	290	11 ( 3.8%)	CD14; CD300A; CD300C; CD74; HAMP; LAT2; NOD2; PTAFR; STAT3; TLR2; TLR7; TLR8; VSIG4;
cellular defense response	GO_process	6.68801e-08	0.000634558	15881	125 ( 0.8%)	290	14 ( 4.8%)	CCR5; CD300C; CD53; HAVCR2; HLA-DMA; IFI16; IL16; LILRB2; LILRB3; LST1; LY96; MNDA; NCF2; RAC2; TCIRG1; TYROBP;
interleukin-8 production	GO_process	7.00789e-08	0.000664898	15881	72 ( 0.5%)	290	11 ( 3.8%)	CD14; CD300A; CD300C; CD74; HAMP; LAT2; NOD2; PTAFR; STAT3; TLR2; TLR7; TLR8; VSIG4;
defense response to bacterium	GO_process	7.24351e-08	0.000687246	15881	146 ( 0.9%)	290	15 ( 5.2%)	CD14; CD74; DEF6; HAMP; HCK; HLA-DRB1; HLA-DRB4; IL10; NLRC4; NOD2; RNASE2; RNASE3; SLC11A1; STAB1; TLR1; TLR2;
positive regulation of signal transduction	GO_process	7.27329e-08	0.00069007	15881	483 ( 3.0%)	290	28 ( 9.7%)	ADAM28; BTK; CASP1; CD14; CD74; FYB; GPSM3; GPX1; HAMP; HCLS1; HMOX1; IL1B; LGALS9; LTBR; LYN; MYD88; NOD2; OLR1; PRSS3; PTAFR; PTPRC; RGS19; RNASE2; S100A11; SCIN; SYK; TGFBR1; TLR1; TLR2;
superoxide anion generation	GO_process	7.517e-08	0.000713184	21997	27 ( 0.1%)	312	7 ( 2.2%)	CYBA; CYBB; NCF2; NCF4; PTAFR; RAC2; SOD2;
Autoimmune thyroid disease	kegg	8.04948e-08	0.000763685	5385	52 ( 1.0%)	144	11 ( 7.6%)	CD86; HLA-DMA; HLA-DMB; HLA-DOA; HLA-DPA1; HLA-DRA; HLA-DRB1; HLA-DRB4; IL10;
cell chemotaxis	GO_process	8.15701e-08	0.000773882	21997	114 ( 0.5%)	312	12 ( 3.8%)	CCR1; CXCL16; HCK; IL10; IL16; IL1B; ITGAM; ITGB2; LYN; NCKAP1L; RAC2; SYK;
antigen processing and presentation of exogenous antigen	GO_process	9.35066e-08	0.000887078	15881	14 ( 0.1%)	290	6 ( 2.1%)	CD74; CTSS; HAMP; HLA-DMA; HLA-DOA; HLA-DRB1; HLA-DRB4; IFI30;
interleukin-6 production	GO_process	1.08196e-07	0.00102636	15881	75 ( 0.5%)	290	11 ( 3.8%)	CD14; HCK; IL10; IL16; IL1B; MYD88; RNASE2; TLR1; TLR2; TLR7;
response to molecule of bacterial origin	GO_process	1.44217e-07	0.00136783	15881	113 ( 0.7%)	290	13 ( 4.5%)	CD14; CD300A; CD300C; CD86; IL10; IL1B; LY96; NOD2; PLCG2; PTAFR; SERPINA1; SLC11A1; TLR1; TLR2;
regulation of protein transport	GO_process	1.52862e-07	0.00144976	15881	248 ( 1.6%)	290	19 ( 6.6%)	ALOX5AP; CASP1; CD14; CD300C; IL10; IL1B; LAIR1; LCP1; LILRB3; LST1; MYD88; NOD2; PYCARD; SRGN; SYK; TGFBR1; TLR2; TLR7; TYROBP;
protein maturation by peptide bond cleavage	GO_process	1.73296e-07	0.0016434	21997	122 ( 0.6%)	312	12 ( 3.8%)	C1QA; C1QB; C1QC; C1R; C1S; C2; C3; CFI; PRSS3; SRGN; VSIG4;
regulation of cellular component organization	GO_process	1.76204e-07	0.00167096	21997	807 ( 3.7%)	312	32 (10.3%)	APBB1IP; APOC1; ARHGAP15; ARPC1B; C1S; C3; CCR1; CD163; CLEC7A; CYFIP1; DOCK8; FGD2; FYB; GPR65; HCK; IL10RA; IL1B; ITGB2; LST1; MYD88; NCKAP1L; NOD2; PDPN; PLEK; PSTPIP2; RGS19; SCIN; SLC11A1; STAB1; SYK; TGFBR1; VAMP8;
cellular response to chemical stimulus	GO_process	1.87638e-07	0.00177929	21997	458 ( 2.1%)	312	23 ( 7.4%)	ALOX5AP; APBB1IP; CCR1; CLEC7A; CXCL16; FBP1; GPX1; HCK; HMOX1; IL10; IL16; IL1B; ITGAM; ITGB2; KYNU; LYN; NCKAP1L; PIM1; RAC2; SIGLEC10; SOD2; STAT3; SYK;
Immune response _CCR3 signaling in eosinophils	GeneGo	2.04587e-07	0.00193985	21997	45 ( 0.2%)	312	8 ( 2.6%)	CYBA; CYBB; HCK; NCF2; PIK3CG; PLCB2; RAC2; WAS;
tumor necrosis factor production	GO_process	2.13458e-07	0.00202388	15881	80 ( 0.5%)	290	11 ( 3.8%)	BTK; CD14; CD300A; CD300C; CLEC7A; IL10; IL16; LAT2; NOD2; TLR1; TLR2; TLR8;
macrophage activation	GO_process	2.17935e-07	0.00206629	15881	36 ( 0.2%)	290	8 ( 2.8%)	CD74; CD93; HAMP; SLC11A1; TLR1; TLR2; TLR7; VSIG4;
G-protein signaling_Rac2 regulation pathway	GeneGo	2.54432e-07	0.0024119	21997	20 ( 0.1%)	312	6 ( 1.9%)	CYBA; CYBB; NCF2; PLCB2; RAC2; VAV1;
chemokine production	GO_process	2.59267e-07	0.00245768	15881	50 ( 0.3%)	290	9 ( 3.1%)	HMOX1; IL18; IL1B; PTAFR; RNASE2; TLR10; TLR2; TLR7; TREM2;
actin filament-based process	GO_process	3.00661e-07	0.0028495	15881	456 ( 2.9%)	290	26 ( 9.0%)	AIF1; APBB1IP; ARHGAP15; ARHGAP30; ARHGDIB; ARPC1B; C3; CCR1; DOCK2; DOCK8; FGD2; FYB; GMFG; GPR65; LCP1; NCKAP1L; NMI; PLEK; PSTPIP2; PTAFR; RAC2; SCIN; STAT3; WAS;
regulation of protein kinase cascade	GO_process	3.07364e-07	0.00291294	21997	471 ( 2.1%)	312	23 ( 7.4%)	BLNK; BTK; CASP1; CD53; CD74; CD86; FYB; GPX1; HAMP; HCLS1; HMOX1; IL1B; LGALS9; LTBR; LYN; MYD88; NOD2; PTPRC; SCIN; SYK; TGFBR1; TLR1; TLR8;
myeloid dendritic cell activation	GO_process	3.07697e-07	0.00291609	15881	26 ( 0.2%)	290	7 ( 2.4%)	IL10; IL16; MAFB; RNASE2; TLR2; TLR8; TREM2;
positive regulation of interleukin-6 biosynthetic process	GO_process	3.07697e-07	0.00291609	15881	26 ( 0.2%)	290	7 ( 2.4%)	CD14; HCK; IL1B; TLR1; TLR2; TLR7;
amine transport	GO_process	3.38946e-07	0.00321177	15881	187 ( 1.2%)	290	16 ( 5.5%)	FBP1; FOLR2; LAT2; LILRA2; LILRB2; LILRB3; LILRB4; LYN; NOD2; PDPN; PLEK; SIGLEC7; SLC11A1; SLC15A3; SLC1A5; SLC7A7; SYK; TYROBP;
regulation of cellular localization	GO_process	3.90342e-07	0.00369789	21997	441 ( 2.0%)	312	22 ( 7.1%)	CASP1; CD14; CD300C; HMOX1; IL10; IL1B; KCNQ1; LAIR1; LAT2; LCP1; LILRB3; LST1; MYD88; NOD2; PYCARD; SIGLEC7; SRGN; SYK; TGFBR1; TLR2; TLR7; TYROBP;
regulation of B cell proliferation	GO_process	4.22522e-07	0.00400213	15881	39 ( 0.2%)	290	8 ( 2.8%)	BLNK; CD53; CD74; HAMP; IL10; IL13RA1; LAIR1; PTPRC; TLR7;
Antigen processing and presentation	kegg	4.46024e-07	0.00422427	5385	88 ( 1.6%)	144	13 ( 9.0%)	CD74; CTSB; CTSS; HAMP; HLA-DMA; HLA-DMB; HLA-DOA; HLA-DPA1; HLA-DRA; HLA-DRB1; HLA-DRB4; IFI30;
antigen receptor-mediated signaling pathway	GO_process	4.64038e-07	0.00439451	15881	69 ( 0.4%)	290	10 ( 3.4%)	BLNK; BTK; LAIR1; LAT2; LYN; PLCG2; PTPRC; RAC2; SIGLEC7; SYK;
response to virus	GO_process	5.30244e-07	0.0050199	15881	323 ( 2.0%)	290	21 ( 7.2%)	CCR1; CD163; CD86; FGL2; GBP2; HLA-DRB1; IFI16; LAIR1; LYN; MYD88; NPC2; PLEK; PTPRC; RGS19; RNASE2; SP140L; TLR2; TLR7; TLR8; TRIM22; TYROBP;
mast cell activation	GO_process	5.36777e-07	0.0050816	15881	28 ( 0.2%)	290	7 ( 2.4%)	CCR1; CD300A; CD300C; HMOX1; LAT2; LCP2; LYN; SYK;
regulation of protein localization	GO_process	6.04728e-07	0.00572303	15881	298 ( 1.9%)	290	20 ( 6.9%)	ALOX5AP; CASP1; CD14; CD300C; IL10; IL1B; LAIR1; LCP1; LILRB3; LST1; MYD88; NOD2; PSTPIP2; PYCARD; SRGN; SYK; TGFBR1; TLR2; TLR7; TYROBP;
antigen processing and presentation of exogenous peptide antigen via MHC class II	GO_process	8.2837e-07	0.00783124	15881	11 ( 0.1%)	290	5 ( 1.7%)	CD74; CTSS; HAMP; HLA-DMA; HLA-DOA; IFI30;
antigen processing and presentation of peptide antigen via MHC class II	GO_process	8.2837e-07	0.00783124	15881	11 ( 0.1%)	290	5 ( 1.7%)	CD74; CTSS; HAMP; HLA-DMA; HLA-DOA; IFI30;
leukocyte chemotaxis	GO_process	8.6388e-07	0.00816557	15881	111 ( 0.7%)	290	12 ( 4.1%)	CCR1; CXCL16; HCK; IL10; IL16; IL1B; ITGAM; ITGB2; LYN; NCKAP1L; RAC2; SYK;
secretion by cell	GO_process	8.73023e-07	0.00825163	15881	611 ( 3.8%)	290	30 (10.3%)	CASP1; CCR1; CD300C; HCK; HMOX1; IL10; IL1B; KCNQ1; LAT2; LCP2; LILRA2; LILRB2; LILRB3; LILRB4; LYN; MYD88; NLRC4; NOD2; PLEK; PSTPIP2; PTAFR; PYCARD; RGS19; SCIN; SIGLEC7; SRGN; STEAP3; SYK; TLR2; TYROBP; VAMP8;
negative regulation of leukocyte activation	GO_process	1.00659e-06	0.0095081	15881	93 ( 0.6%)	290	11 ( 3.8%)	CD163; CD300A; CD300C; CD74; HAMP; HAVCR2; HMOX1; IL10; IL10RA; LAIR1; LST1; SYK; VSIG4;
regulation of immune effector process	GO_process	1.03398e-06	0.00976548	15881	179 ( 1.1%)	290	15 ( 5.2%)	C1S; C3; CD37; CD53; CD86; HMHA1; HMOX1; IL10; IL13RA1; IL1B; LAIR1; LAT2; PTPRC; SIGLEC7; SYK;
positive regulation of cell death	GO_process	1.09937e-06	0.0103799	21997	791 ( 3.6%)	312	30 ( 9.6%)	BLNK; BTK; C3; CASP1; CASP4; CD86; FAM105A; FERMT3; FGD2; GPX1; HMHA1; HMOX1; IFI16; IL10; IL16; IL1B; LAIR1; NLRC4; OLR1; PTAFR; PTPRC; PYCARD; RAC2; RIPK3; SCIN; SIGLEC7; TGFBR1; TLR2; TYROBP; VAV1;
interleukin-6 biosynthetic process	GO_process	1.12451e-06	0.0106159	15881	44 ( 0.3%)	290	8 ( 2.8%)	CD14; HCK; IL16; IL1B; TLR1; TLR2; TLR7;
superoxide metabolic process	GO_process	1.12451e-06	0.0106159	15881	44 ( 0.3%)	290	8 ( 2.8%)	CYBA; CYBB; NCF2; NCF4; OLR1; PTAFR; RAC2; SOD2;
alpha-beta T cell activation	GO_process	1.12616e-06	0.0106315	15881	59 ( 0.4%)	290	9 ( 3.1%)	CD86; DOCK2; EBI3; ELF4; HAVCR2; IKZF1; PTPRC; SYK; TLR7;
regulation of inflammatory response	GO_process	1.14887e-06	0.0108447	15881	135 ( 0.9%)	290	13 ( 4.5%)	C1S; C3; CCR1; CD163; GPX1; IL10; IL10RA; LILRB3; MYD88; TLR1; TLR2; TLR7; TNFRSF1B;
regulation of tumor necrosis factor production	GO_process	1.16397e-06	0.0109865	15881	76 ( 0.5%)	290	10 ( 3.4%)	BTK; CD14; CD300A; CD300C; CLEC7A; IL10; LAT2; NOD2; TLR1; TLR2; TLR8;
regulation of transcription regulator activity	GO_process	1.17207e-06	0.0110625	21997	262 ( 1.2%)	312	16 ( 5.1%)	BLNK; BTK; CYTL1; FERMT3; HMOX1; IL10; IL1B; NOD2; OLR1; PIM1; PTAFR; PYCARD; SYK; TLR1; TLR2; TLR8;
regulation of leukocyte mediated immunity	GO_process	1.26596e-06	0.0119434	15881	115 ( 0.7%)	290	12 ( 4.1%)	C1S; C3; CD86; HMHA1; HMOX1; IL10; IL1B; LAIR1; LAT2; PTPRC; SIGLEC7; SYK;
regulation of granulocyte differentiation	GO_process	1.39887e-06	0.0131889	15881	12 ( 0.1%)	290	5 ( 1.7%)	C1QC; IKZF1; LAIR1; LYN; RUNX1;
antigen processing and presentation of exogenous peptide antigen	GO_process	1.39887e-06	0.0131889	15881	12 ( 0.1%)	290	5 ( 1.7%)	CD74; CTSS; HAMP; HLA-DMA; HLA-DOA; IFI30;
response to immune response of other organism during symbiotic interaction	GO_process	1.39887e-06	0.0131889	15881	12 ( 0.1%)	290	5 ( 1.7%)	CD74; HAMP; HMHA1; TLR1; TLR2; TLR7;
actin filament organization	GO_process	1.54881e-06	0.0145922	15881	235 ( 1.5%)	290	17 ( 5.9%)	AIF1; APBB1IP; ARHGAP15; ARPC1B; CCR1; DOCK8; GMFG; GPR65; LCP1; NCKAP1L; NMI; PLEK; PSTPIP2; PTAFR; SCIN; WAS;
positive regulation of transcription regulator activity	GO_process	1.61721e-06	0.0152318	21997	150 ( 0.7%)	312	12 ( 3.8%)	BTK; CYTL1; IL10; IL1B; NOD2; OLR1; PTAFR; PYCARD; SYK; TLR1; TLR2; TLR8;
regulation of adaptive immune response based on somatic recombination of immune receptors built from immunoglobulin superfamily domains	GO_process	1.67412e-06	0.0157635	15881	79 ( 0.5%)	290	10 ( 3.4%)	C1S; C3; CD86; HMHA1; IL10; IL1B; LAIR1; PTPRC; RNASE2; SLC11A1;
negative regulation of cell activation	GO_process	1.7065e-06	0.016066	15881	98 ( 0.6%)	290	11 ( 3.8%)	CD163; CD300A; CD300C; CD74; HAMP; HAVCR2; HMOX1; IL10; IL10RA; LAIR1; LST1; SYK; VSIG4;
locomotory behavior	GO_process	1.82242e-06	0.0171479	15881	470 ( 3.0%)	290	25 ( 8.6%)	C3AR1; CCR1; CCR5; CD14; CMTM7; CXCL16; DOCK2; FPR1; HCK; IL10; IL16; IL1B; ITGAM; ITGB2; LYN; NCKAP1L; PLAUR; PSTPIP2; PTAFR; RAC2; RGS18; RNASE2; SOD2; SYK; TYMP;
regulation of myeloid leukocyte differentiation	GO_process	1.98994e-06	0.0187093	15881	63 ( 0.4%)	290	9 ( 3.1%)	C1QC; IKZF1; LAIR1; LYN; MAFB; OLR1; RUNX1; TREM2; TYROBP;
regulation of T cell activation	GO_process	2.05088e-06	0.0192767	15881	189 ( 1.2%)	290	15 ( 5.2%)	CD163; CD74; CD86; EBI3; HAMP; HAVCR2; HLA-DOA; IKZF1; IL10; IL10RA; IL18; IL1B; PTPRC; SYK; TLR7; VSIG4;
regulation of adaptive immune response	GO_process	2.11373e-06	0.0198616	15881	81 ( 0.5%)	290	10 ( 3.4%)	C1S; C3; CD86; HMHA1; IL10; IL1B; LAIR1; PTPRC; RNASE2; SLC11A1;
pattern recognition receptor signaling pathway	GO_process	2.22028e-06	0.0208523	15881	34 ( 0.2%)	290	7 ( 2.4%)	CCR1; CLEC7A; NOD2; RNASE2; TLR1; TLR2; TLR7;
Development_Transcription regulation of granulocyte development	GeneGo	2.24751e-06	0.0211053	21997	28 ( 0.1%)	312	6 ( 1.9%)	CSF2RA; CSF3R; CYBB; NCF2; PTPRC; RUNX1; STAT3;
regulation of protein amino acid phosphorylation	GO_process	2.31836e-06	0.0217632	15881	354 ( 2.2%)	290	21 ( 7.2%)	ADAM28; BLNK; BTK; CD53; CD74; CD86; FAM129A; FYB; HAMP; HCLS1; IL1B; ITGB2; LAT2; LYN; MYD88; PTAFR; PTPRC; SIGLEC7; SYK; TGFBR1; TLR1; TLR8;
actin polymerization or depolymerization	GO_process	2.3612e-06	0.0221609	21997	129 ( 0.6%)	312	11 ( 3.5%)	APBB1IP; ARPC1B; CCR1; DOCK8; GMFG; NCKAP1L; PLEK; PSTPIP2; PTAFR; SCIN; WAS;
NOD-like receptor signaling pathway	kegg	2.60373e-06	0.0244092	21997	62 ( 0.3%)	312	8 ( 2.6%)	CASP1; CASP4; IL18; IL1B; NLRC4; NOD2; PSTPIP2; PYCARD;
Immune response_CD16 signaling in NK cells	GeneGo	2.6382e-06	0.0247283	21997	44 ( 0.2%)	312	7 ( 2.2%)	FCGR3A; NFATC2; PLCG2; PTPN6; SYK; VAV1; WAS;
regulation of binding	GO_process	2.66427e-06	0.0249696	15881	387 ( 2.4%)	290	22 ( 7.6%)	BLNK; BTK; CYTL1; FERMT3; HMOX1; IFI16; IL10; IL10RA; IL1B; MNDA; MYD88; NCF4; NOD2; OLR1; PIM1; PTAFR; PYCARD; STAT3; SYK; TLR1; TLR2; TLR8;
Hematopoietic cell lineage	kegg	2.67901e-06	0.025106	5385	87 ( 1.6%)	144	12 ( 8.3%)	CD14; CD33; CD37; CSF1R; CSF2RA; CSF3R; FCGR1A; FCGR1B; HLA-DRA; HLA-DRB1; HLA-DRB4; IL1B; ITGAM;
antigen processing and presentation of peptide antigen	GO_process	2.7323e-06	0.025599	15881	35 ( 0.2%)	290	7 ( 2.4%)	CD74; CTSS; HAMP; HLA-DMA; HLA-DOA; HLA-DRB1; IFI30; SLC11A1;
chemokine biosynthetic process	GO_process	3.33922e-06	0.0311956	15881	36 ( 0.2%)	290	7 ( 2.4%)	HMOX1; IL18; IL1B; PTAFR; RNASE2; TLR10; TLR2;
innate immune response-activating signal transduction	GO_process	3.33922e-06	0.0311956	15881	36 ( 0.2%)	290	7 ( 2.4%)	CCR1; CLEC7A; NOD2; RNASE2; TLR1; TLR2; TLR7;
leukocyte degranulation	GO_process	3.33922e-06	0.0311956	15881	36 ( 0.2%)	290	7 ( 2.4%)	HCK; HMOX1; LAT2; LILRA2; LILRB2; LILRB3; LILRB4; LYN; PTAFR; SYK;
regulation of interleukin-6 production	GO_process	3.37273e-06	0.0315037	15881	67 ( 0.4%)	290	9 ( 3.1%)	CD14; HCK; IL10; IL1B; MYD88; TLR1; TLR2; TLR7;
response to defenses of other organism during symbiotic interaction	GO_process	3.43132e-06	0.0320422	15881	14 ( 0.1%)	290	5 ( 1.7%)	CD74; HAMP; HMHA1; TLR1; TLR2; TLR7;
T-helper 1 type immune response	GO_process	3.59287e-06	0.0335251	15881	24 ( 0.2%)	290	6 ( 2.1%)	EBI3; HAVCR2; HLA-DRB1; HLA-DRB4; IL18; SLC11A1; TLR1;
positive regulation of interleukin-8 production	GO_process	3.59287e-06	0.0335251	15881	24 ( 0.2%)	290	6 ( 2.1%)	CD14; CD74; HAMP; PTAFR; STAT3; TLR2; TLR7;
immunoglobulin biosynthetic process	GO_process	3.65081e-06	0.0340565	15881	7 ( 0.0%)	290	4 ( 1.4%)	CD53; CD86; PTPRC; RNASE2;
regulation of response to external stimulus	GO_process	3.70783e-06	0.0345791	15881	278 ( 1.8%)	290	18 ( 6.2%)	C1S; C3; CCR1; CD163; GPX1; IL10; IL10RA; IL16; LILRB3; MYD88; PDPN; PLEK; PSTPIP2; SYK; TLR1; TLR2; TLR7; TNFRSF1B;
activation of innate immune response	GO_process	4.05451e-06	0.0377504	15881	37 ( 0.2%)	290	7 ( 2.4%)	CCR1; CLEC7A; NOD2; RNASE2; TLR1; TLR2; TLR7;
oxygen and reactive oxygen species metabolic process	GO_process	4.08102e-06	0.0379925	15881	107 ( 0.7%)	290	11 ( 3.8%)	CLIC1; CYBA; CYBB; GPX1; NCF2; NCF4; OLR1; PTAFR; RAC2; SOD2; TSPO;
vesicle-mediated transport	GO_process	4.21031e-06	0.0391723	15881	986 ( 6.2%)	290	39 (13.4%)	APOC1; ARHGAP15; C3; CCR1; CD14; CD163; CD93; CLEC7A; CUBN; CXCL16; FBP1; FCGR1A; FCGR1B; HCK; HMOX1; LAT2; LILRA2; LILRB2; LILRB3; LILRB4; LYN; MSR1; MYD88; NCF4; OLR1; PLEK; PSTPIP2; PTAFR; RAB20; RAB32; RAC2; RGS19; RIN3; SCIN; SLC11A1; STAB1; SYK; TLR2; VAMP8; VAV1; VSIG4; WAS;
positive regulation of leukocyte activation	GO_process	4.36187e-06	0.0405534	15881	152 ( 1.0%)	290	13 ( 4.5%)	BLNK; CD53; CD74; CD86; EBI3; HAMP; IKZF1; IL13RA1; IL18; IL1B; LAT2; PTPRC; SYK; TLR7;
chemokine metabolic process	GO_process	4.893e-06	0.0453777	15881	38 ( 0.2%)	290	7 ( 2.4%)	HMOX1; IL18; IL1B; PTAFR; RNASE2; TLR10; TLR2;
regulation of innate immune response	GO_process	4.89336e-06	0.045381	15881	109 ( 0.7%)	290	11 ( 3.8%)	CCR1; CLEC7A; LAIR1; NOD2; RNASE2; SIGLEC7; TLR1; TLR2; TLR7; TLR8;
alpha-beta T cell proliferation	GO_process	5.07026e-06	0.0469824	15881	15 ( 0.1%)	290	5 ( 1.7%)	DOCK2; EBI3; ELF4; PTPRC; SYK;
Immune response_Fc epsilon RI pathway	GeneGo	5.154e-06	0.0477396	21997	32 ( 0.1%)	312	6 ( 1.9%)	BLNK; BTK; LCP2; LYN; SYK; VAV1;
positive regulation of leukocyte proliferation	GO_process	5.34376e-06	0.049453	21997	90 ( 0.4%)	312	9 ( 2.9%)	CD53; CD74; CD86; EBI3; HAMP; IL13RA1; IL18; IL1B; PTPRC; SYK;
regulation of vesicle-mediated transport	GO_process	5.72688e-06	0.0529032	21997	199 ( 0.9%)	312	13 ( 4.2%)	APOC1; C3; CD163; CLEC7A; HMOX1; LAT2; MYD88; PSTPIP2; SLC11A1; STAB1; SYK; TLR2; VAMP8;
regulation of interleukin-6 biosynthetic process	GO_process	5.87091e-06	0.054197	15881	39 ( 0.2%)	290	7 ( 2.4%)	CD14; HCK; IL1B; TLR1; TLR2; TLR7;
positive regulation of alpha-beta T cell activation	GO_process	5.95962e-06	0.054993	15881	26 ( 0.2%)	290	6 ( 2.1%)	CD86; EBI3; IKZF1; PTPRC; SYK; TLR7;
myeloid leukocyte mediated immunity	GO_process	7.00598e-06	0.0643315	15881	40 ( 0.3%)	290	7 ( 2.4%)	C3; HCK; HMOX1; LAT2; LILRA2; LILRB2; LILRB3; LILRB4; LYN; SYK;
Fc Epsilon RI Signaling (1dez2)	IngenuityPathways	7.01226e-06	0.0643872	21997	93 ( 0.4%)	312	9 ( 2.9%)	BTK; FCER1G; LCP2; LYN; PIK3CG; PLCG2; RAC2; SYK; VAV1;
regulation of antigen processing and presentation	GO_process	7.19658e-06	0.0660225	15881	8 ( 0.1%)	290	4 ( 1.4%)	CD86; HLA-DOA; OLR1; SLC11A1;
positive regulation of lymphocyte activation	GO_process	7.40901e-06	0.0679038	15881	136 ( 0.9%)	290	12 ( 4.1%)	BLNK; CD53; CD74; CD86; EBI3; HAMP; IKZF1; IL13RA1; IL18; IL1B; PTPRC; SYK; TLR7;
B cell proliferation	GO_process	7.45489e-06	0.0683095	15881	56 ( 0.4%)	290	8 ( 2.8%)	BLNK; CD53; CD74; HAMP; IL10; IL13RA1; LAIR1; PTPRC; TLR7;
Immune response_Bacterial infections in normal airways	GeneGo	7.46887e-06	0.0684331	21997	34 ( 0.2%)	312	6 ( 1.9%)	CD14; IL1B; LY96; MYD88; TLR1; TLR2;
Immune response_TREM1 signaling pathway	GeneGo	7.46887e-06	0.0684331	21997	34 ( 0.2%)	312	6 ( 1.9%)	IL1B; LAT2; NFATC2; SYK; TLR2; TYROBP;
Immune response _Sialic-acid receptors (Siglecs) signaling	GeneGo	7.79458e-06	0.0713085	21997	10 ( 0.0%)	312	4 ( 1.3%)	CD33; LYN; PTPN6; PTPRC;
regulation of DNA binding	GO_process	8.05919e-06	0.0736379	15881	294 ( 1.9%)	290	18 ( 6.2%)	BLNK; BTK; CYTL1; FERMT3; HMOX1; IFI16; IL10; IL1B; MNDA; NOD2; OLR1; PIM1; PTAFR; PYCARD; STAT3; SYK; TLR1; TLR2; TLR8;
Human_Autoimmune_and_Inflammatory_Response_S1.0_(HS602)	SuperArray pathways	8.1685e-06	0.0745985	3243	363 (11.2%)	124	31 (25.0%)	C2; C3; CCR1; CCR5; CD86; FCGR3A; HAVCR2; IGSF6; IL10; IL10RA; IL13RA1; IL16; IL18; IL1B; LST1; LTBR; MAF; MYD88; NFATC2; PTPRC; RUNX1; SLA; TGFBI; TGFBR1; TLR1; TLR10; TLR2; TLR7; TLR8; TNFRSF1B; VAV1;
secretion	GO_process	8.33415e-06	0.0760522	15881	719 ( 4.5%)	290	31 (10.7%)	CASP1; CCR1; CD300C; CD74; HAMP; HCK; HMOX1; IL10; IL1B; KCNQ1; LAT2; LCP2; LILRA2; LILRB2; LILRB3; LILRB4; LYN; MYD88; NLRC4; NOD2; PLEK; PSTPIP2; PTAFR; PYCARD; RGS19; SCIN; SIGLEC7; SRGN; STEAP3; SYK; TLR2; TYROBP; VAMP8;
cytoskeleton organization	GO_process	8.38648e-06	0.076511	21997	831 ( 3.8%)	312	29 ( 9.3%)	AIF1; APBB1IP; ARHGAP15; ARHGAP30; ARHGDIB; ARPC1B; C3; CCR1; DOCK2; DOCK8; FGD2; FYB; GMFG; GPR65; LCP1; NCKAP1L; NMI; PLEK; PSTPIP2; PTAFR; RAC2; RGS19; SCIN; SLC11A1; STAT3; SYK; WAS;
regulation of T cell proliferation	GO_process	8.95431e-06	0.0814746	15881	116 ( 0.7%)	290	11 ( 3.8%)	CD163; CD86; EBI3; HAVCR2; IL10; IL10RA; IL18; IL1B; PTPRC; SYK; VSIG4;
Immune response_Murine NKG2D signaling	GeneGo	9.38827e-06	0.08525	21997	21 ( 0.1%)	312	5 ( 1.6%)	LCP2; PLCG2; SYK; TYROBP; VAV1;
granulocyte differentiation	GO_process	9.45701e-06	0.0858466	15881	28 ( 0.2%)	290	6 ( 2.1%)	C1QC; IKZF1; LAIR1; LYN; NCF4; RUNX1;
response to protozoan	GO_process	1.01388e-05	0.0917429	15881	17 ( 0.1%)	290	5 ( 1.7%)	ALOX5; CD86; CLEC7A; HLA-DRB1; HLA-DRB4; SLC11A1;
regulation of lymphocyte differentiation	GO_process	1.08502e-05	0.0978544	15881	77 ( 0.5%)	290	9 ( 3.1%)	BLNK; BTK; CD74; CD86; HAMP; HLA-DOA; IKZF1; PTPRC; SLAMF8; SYK;
production of molecular mediator of immune response	GO_process	1.0947e-05	0.0986834	15881	97 ( 0.6%)	290	10 ( 3.4%)	CD37; CD53; CD86; HMOX1; IL10; IL13RA1; NOD2; PTPRC; RNASE2; SLC11A1;
positive regulation of NF-kappaB transcription factor activity	GO_process	1.0947e-05	0.0986834	15881	97 ( 0.6%)	290	10 ( 3.4%)	BTK; IL1B; NOD2; OLR1; PTAFR; PYCARD; SYK; TLR1; TLR2; TLR8;
smooth muscle adaptation	GO_process	1.11868e-05	0.100732	21997	4 ( 0.0%)	312	3 ( 1.0%)	CYBA; HMOX1; IL1B;
Leukocyte Extravasation Signaling (1deyj)	IngenuityPathways	1.12897e-05	0.10161	21997	181 ( 0.8%)	312	12 ( 3.8%)	BTK; CYBA; CYBB; ITGAM; ITGB2; NCF2; NCF4; PIK3CG; PLCG2; RAC2; VAV1; WAS;
regulated secretory pathway	GO_process	1.15554e-05	0.103872	15881	43 ( 0.3%)	290	7 ( 2.4%)	HCK; HMOX1; LAT2; LILRA2; LILRB2; LILRB3; LILRB4; LYN; PTAFR; SYK;
Apoptosis and survival_Inhibition of ROS-induced apoptosis by 17beta-estradiol	GeneGo	1.20089e-05	0.107721	21997	22 ( 0.1%)	312	5 ( 1.6%)	CYBA; CYBB; GPX1; NCF2; SOD2;
response to host	GO_process	1.21118e-05	0.108592	21997	11 ( 0.1%)	312	4 ( 1.3%)	CD74; HAMP; TLR1; TLR2; TLR7;
leukocyte adhesion	GO_process	1.26059e-05	0.112763	15881	60 ( 0.4%)	290	8 ( 2.8%)	ADAM28; FERMT3; ITGAM; ITGB2; OLR1; PTAFR; PTPRC; SYK;
histamine secretion	GO_process	1.27676e-05	0.114124	15881	9 ( 0.1%)	290	4 ( 1.4%)	LILRA2; LILRB2; LILRB3; LILRB4; LYN; NOD2;
serotonin secretion	GO_process	1.27676e-05	0.114124	15881	9 ( 0.1%)	290	4 ( 1.4%)	PLEK; SIGLEC7; SYK; TYROBP;
response to host immune response	GO_process	1.27676e-05	0.114124	15881	9 ( 0.1%)	290	4 ( 1.4%)	CD74; HAMP; TLR1; TLR2; TLR7;
macrophage activation during immune response	GO_process	1.27676e-05	0.114124	15881	9 ( 0.1%)	290	4 ( 1.4%)	TLR1; TLR2; TLR7; VSIG4;
blood coagulation	GO_process	1.30094e-05	0.116154	15881	168 ( 1.1%)	290	13 ( 4.5%)	C1QC; F13A1; FERMT3; IL10RA; LYN; PDPN; PLAUR; PLEK; PTAFR; RGS18; SERPINA1; SYK; WAS;
positive regulation of DNA binding	GO_process	1.30094e-05	0.116154	15881	168 ( 1.1%)	290	13 ( 4.5%)	BTK; CYTL1; IFI16; IL10; IL1B; MNDA; NOD2; OLR1; PTAFR; PYCARD; SYK; TLR1; TLR2; TLR8;
regulation of cytokine secretion	GO_process	1.34084e-05	0.119495	15881	79 ( 0.5%)	290	9 ( 3.1%)	CASP1; CD300C; IL10; LILRB3; NOD2; PYCARD; SRGN; SYK; TYROBP;
Human_Autoimmune_and_Inflammatory_Response_Gene_Array_HS_602.3	SuperArray pathways	1.36226e-05	0.121283	3243	372 (11.5%)	124	31 (25.0%)	C2; C3; CCR1; CCR5; CD86; FCGR3A; HAVCR2; IGSF6; IL10; IL10RA; IL13RA1; IL16; IL18; IL1B; LST1; LTBR; MAF; MYD88; NFATC2; PTPRC; RUNX1; SLA; TGFBI; TGFBR1; TLR1; TLR10; TLR2; TLR7; TLR8; TNFRSF1B; VAV1;
negative regulation of leukocyte proliferation	GO_process	1.38045e-05	0.1228	21997	56 ( 0.3%)	312	7 ( 2.2%)	CD163; HAVCR2; IL10; IL10RA; LAIR1; LST1; VSIG4;
positive regulation of protein kinase cascade	GO_process	1.52116e-05	0.134436	21997	285 ( 1.3%)	312	15 ( 4.8%)	CASP1; CD74; GPX1; HAMP; HCLS1; HMOX1; IL1B; LGALS9; LTBR; LYN; MYD88; NOD2; PTPRC; SCIN; TGFBR1; TLR1;
regulation of myeloid cell differentiation	GO_process	1.56845e-05	0.138313	15881	101 ( 0.6%)	290	10 ( 3.4%)	C1QC; IKZF1; LAIR1; LYN; MAFB; OLR1; RUNX1; SCIN; TREM2; TYROBP;
coagulation	GO_process	1.5731e-05	0.138693	15881	171 ( 1.1%)	290	13 ( 4.5%)	C1QC; F13A1; FERMT3; IL10RA; LYN; PDPN; PLAUR; PLEK; PTAFR; RGS18; SERPINA1; SYK; WAS;
positive regulation of macromolecule biosynthetic process	GO_process	1.59159e-05	0.140203	15881	967 ( 6.1%)	290	37 (12.8%)	BTK; CCR1; CD14; CD300C; CD53; CD86; CYTL1; EBI3; ELF4; FAM129A; HAMP; HCK; HMOX1; IFI16; IKZF1; IL10; IL16; IL1B; MAF; MAFB; MNDA; NFATC2; NOD2; OLR1; PTAFR; RUNX1; SLC11A1; SOAT1; STAT3; SYK; TGFBR1; TLR1; TLR10; TLR2; TLR7; TLR8; VSIG4;
protein processing	GO_process	1.60025e-05	0.140909	15881	197 ( 1.2%)	290	14 ( 4.8%)	C1QA; C1QB; C1QC; C1R; C1S; C2; C3; CASP1; CFI; FGL2; PRSS3; SRGN; VSIG4;
response to lipopolysaccharide	GO_process	1.71129e-05	0.149916	15881	102 ( 0.6%)	290	10 ( 3.4%)	CD14; CD300A; CD300C; CD86; IL10; IL1B; LY96; PLCG2; PTAFR; SERPINA1; SLC11A1;
Chemokine signaling pathway	kegg	1.74338e-05	0.152501	21997	189 ( 0.9%)	312	12 ( 3.8%)	CCR1; CCR5; CXCL16; DOCK2; HCK; LYN; PIK3CG; PLCB2; RAC2; STAT3; VAV1; WAS;
positive regulation of transport	GO_process	1.79012e-05	0.156252	15881	342 ( 2.2%)	290	19 ( 6.6%)	C3; CASP1; CD14; CD300C; CD86; CLEC7A; IL10; IL1B; LAT2; NOD2; PLCG2; PYCARD; SCIN; SLC11A1; SYK; TGFBR1; TLR2; TLR7; TYROBP;
regulation of B cell differentiation	GO_process	1.8489e-05	0.160946	15881	19 ( 0.1%)	290	5 ( 1.7%)	BLNK; BTK; PTPRC; SLAMF8; SYK;
protein complex biogenesis	GO_process	1.90368e-05	0.165298	21997	961 ( 4.4%)	312	31 ( 9.9%)	ALOX5AP; APBB1IP; ARPC1B; BIN2; C1R; C1S; CCR1; CD14; CD74; CYBA; DOCK8; FERMT3; FYB; GMFG; HAMP; HMOX1; IL10RA; NCF4; NCKAP1L; NOD2; PIM1; PLEK; PSTPIP2; RGS19; SCIN; SLC7A7; SOD2; SYK; TRIM22; TYMP; VAMP8; WAS;
GM-CSF Signaling (xy6k)	IngenuityPathways	1.9582e-05	0.169606	21997	59 ( 0.3%)	312	7 ( 2.2%)	CSF2RA; HCK; LYN; PIK3CG; PIM1; RUNX1; STAT3;
lamellipodium assembly	GO_process	1.98453e-05	0.171678	21997	40 ( 0.2%)	312	6 ( 1.9%)	APBB1IP; CCR1; CYFIP1; DOCK8; GMFG; SYK;
positive regulation of transcription factor activity	GO_process	2.00811e-05	0.17353	15881	150 ( 0.9%)	290	12 ( 4.1%)	BTK; CYTL1; IL10; IL1B; NOD2; OLR1; PTAFR; PYCARD; SYK; TLR1; TLR2; TLR8;
interleukin-1 production	GO_process	2.0473e-05	0.176598	15881	64 ( 0.4%)	290	8 ( 2.8%)	CASP1; CD14; CD300A; CD300C; IL16; NLRC4; NOD2; PSTPIP2; PYCARD;
regulation of chemokine production	GO_process	2.11884e-05	0.18217	15881	47 ( 0.3%)	290	7 ( 2.4%)	HMOX1; IL1B; PTAFR; TLR10; TLR2; TLR7; TREM2;
positive regulation of protein transport	GO_process	2.1222e-05	0.182431	15881	127 ( 0.8%)	290	11 ( 3.8%)	CASP1; CD14; CD300C; IL10; IL1B; NOD2; PYCARD; TGFBR1; TLR2; TLR7; TYROBP;
Chemotaxis_Lipoxin inhibitory action on fMLP-induced neutrophil chemotaxis	GeneGo	2.33972e-05	0.199137	21997	25 ( 0.1%)	312	5 ( 1.6%)	FPR1; HCK; LYN; PIK3CG; VAV1;
Immune response_Lectin induced complement pathway	GeneGo	2.33972e-05	0.199137	21997	25 ( 0.1%)	312	5 ( 1.6%)	C2; C3; C3AR1; CD93; CFI;
mast cell activation during immune response	GO_process	2.42852e-05	0.205859	15881	20 ( 0.1%)	290	5 ( 1.7%)	CD300A; CD300C; HMOX1; LAT2; LYN; SYK;
negative regulation of transport	GO_process	2.49964e-05	0.211201	15881	205 ( 1.3%)	290	14 ( 4.8%)	APOC1; CD74; HAMP; HMOX1; IL10; IL1B; KCNQ1; LAIR1; LAT2; LILRB3; LST1; PILRA; SIGLEC7; SRGN; SYK;
regulation of actin cytoskeleton organization	GO_process	2.5092e-05	0.211916	21997	136 ( 0.6%)	312	10 ( 3.2%)	APBB1IP; ARPC1B; CCR1; DOCK8; FYB; GPR65; NCKAP1L; PLEK; PSTPIP2; SCIN;
hemostasis	GO_process	2.55747e-05	0.215519	15881	179 ( 1.1%)	290	13 ( 4.5%)	C1QC; F13A1; FERMT3; IL10RA; LYN; PDPN; PLAUR; PLEK; PTAFR; RGS18; SERPINA1; SYK; WAS;
regulation of stress-activated protein kinase signaling pathway	GO_process	2.6298e-05	0.220886	21997	166 ( 0.8%)	312	11 ( 3.5%)	BLNK; BTK; CD53; CD86; IL1B; LYN; NOD2; SCIN; SYK; TLR1; TLR8;
regulation of transcription factor activity	GO_process	2.65898e-05	0.22304	15881	262 ( 1.6%)	290	16 ( 5.5%)	BLNK; BTK; CYTL1; FERMT3; HMOX1; IL10; IL1B; NOD2; OLR1; PIM1; PTAFR; PYCARD; SYK; TLR1; TLR2; TLR8;
regulation of cellular component biogenesis	GO_process	2.68718e-05	0.225117	21997	230 ( 1.0%)	312	13 ( 4.2%)	ARPC1B; C1S; CCR1; DOCK8; GPR65; IL10RA; LST1; NCKAP1L; NOD2; PLEK; PSTPIP2; SCIN; TGFBR1;
integrin activation	GO_process	2.76725e-05	0.230984	21997	5 ( 0.0%)	312	3 ( 1.0%)	APBB1IP; FERMT3; PLEK;
modulation by symbiont of host defense response	GO_process	2.76725e-05	0.230984	21997	5 ( 0.0%)	312	3 ( 1.0%)	TLR1; TLR2; TLR7;
microglial cell activation during immune response	GO_process	2.76725e-05	0.230984	21997	5 ( 0.0%)	312	3 ( 1.0%)	TLR1; TLR2; TLR7;
modulation by organism of defense response of other organism during symbiotic interaction	GO_process	2.76725e-05	0.230984	21997	5 ( 0.0%)	312	3 ( 1.0%)	TLR1; TLR2; TLR7;
modulation by symbiont of host innate immunity	GO_process	2.76725e-05	0.230984	21997	5 ( 0.0%)	312	3 ( 1.0%)	TLR1; TLR2; TLR7;
modulation by organism of immune response of other organism during symbiotic interaction	GO_process	2.76725e-05	0.230984	21997	5 ( 0.0%)	312	3 ( 1.0%)	TLR1; TLR2; TLR7;
pathogen-associated molecular pattern dependent modulation by symbiont of host innate immunity	GO_process	2.76725e-05	0.230984	21997	5 ( 0.0%)	312	3 ( 1.0%)	TLR1; TLR2; TLR7;
pathogen-associated molecular pattern dependent induction by symbiont of host innate immunity	GO_process	2.76725e-05	0.230984	21997	5 ( 0.0%)	312	3 ( 1.0%)	TLR1; TLR2; TLR7;
pathogen-associated molecular pattern dependent modulation by organism of innate immunity in other organism during symbiotic interaction	GO_process	2.76725e-05	0.230984	21997	5 ( 0.0%)	312	3 ( 1.0%)	TLR1; TLR2; TLR7;
positive regulation by symbiont of host innate immunity	GO_process	2.76725e-05	0.230984	21997	5 ( 0.0%)	312	3 ( 1.0%)	TLR1; TLR2; TLR7;
positive regulation by organism of innate immunity in other organism during symbiotic interaction	GO_process	2.76725e-05	0.230984	21997	5 ( 0.0%)	312	3 ( 1.0%)	TLR1; TLR2; TLR7;
positive regulation by symbiont of host defense response	GO_process	2.76725e-05	0.230984	21997	5 ( 0.0%)	312	3 ( 1.0%)	TLR1; TLR2; TLR7;
positive regulation by organism of immune response of other organism during symbiotic interaction	GO_process	2.76725e-05	0.230984	21997	5 ( 0.0%)	312	3 ( 1.0%)	TLR1; TLR2; TLR7;
positive regulation by symbiont of host immune response	GO_process	2.76725e-05	0.230984	21997	5 ( 0.0%)	312	3 ( 1.0%)	TLR1; TLR2; TLR7;
positive regulation by organism of defense response of other organism during symbiotic interaction	GO_process	2.76725e-05	0.230984	21997	5 ( 0.0%)	312	3 ( 1.0%)	TLR1; TLR2; TLR7;
pathogen-associated molecular pattern dependent induction by organism of innate immunity of other organism during symbiotic interaction	GO_process	2.76725e-05	0.230984	21997	5 ( 0.0%)	312	3 ( 1.0%)	TLR1; TLR2; TLR7;
modulation by organism of innate immunity in other organism during symbiotic interaction	GO_process	2.76725e-05	0.230984	21997	5 ( 0.0%)	312	3 ( 1.0%)	TLR1; TLR2; TLR7;
modulation by symbiont of host immune response	GO_process	2.76725e-05	0.230984	21997	5 ( 0.0%)	312	3 ( 1.0%)	TLR1; TLR2; TLR7;
response to host defenses	GO_process	3.2485e-05	0.26532	15881	11 ( 0.1%)	290	4 ( 1.4%)	CD74; HAMP; TLR1; TLR2; TLR7;
regulation of cellular component movement	GO_process	3.30598e-05	0.269317	21997	458 ( 2.1%)	312	19 ( 6.1%)	ABI3; BTK; CCR1; CD300A; CD300C; CXCL16; GMFG; HMOX1; IL16; LST1; LYN; PDPN; PRSS3; PSTPIP2; PTAFR; RAC2; RGS19; STAT3; SYK; TGFBR1;
protein maturation	GO_process	3.44052e-05	0.278588	15881	211 ( 1.3%)	290	14 ( 4.8%)	C1QA; C1QB; C1QC; C1R; C1S; C2; C3; CASP1; CFI; FGL2; PRSS3; SRGN; VSIG4;
Blood coagulation_GPIb-IX-V-dependent platelet activation	GeneGo	3.47999e-05	0.281286	21997	44 ( 0.2%)	312	6 ( 1.9%)	APBB1IP; FCER1G; FCGR2A; LYN; PLCG2; SYK;
positive regulation of lymphocyte proliferation	GO_process	3.53184e-05	0.284814	15881	89 ( 0.6%)	290	9 ( 3.1%)	CD53; CD74; CD86; EBI3; HAMP; IL13RA1; IL18; IL1B; PTPRC; SYK;
Rac protein signal transduction	GO_process	3.57434e-05	0.287693	15881	69 ( 0.4%)	290	8 ( 2.8%)	ARHGAP15; BTK; CCR1; DOCK2; NCKAP1L; PLEK; SCIN;
regulation of intracellular protein transport	GO_process	3.58484e-05	0.288403	15881	111 ( 0.7%)	290	10 ( 3.4%)	CD14; IL10; IL1B; LAIR1; LCP1; LST1; SYK; TGFBR1; TLR2; TLR7;
negative regulation of molecular function	GO_process	3.64172e-05	0.292234	21997	586 ( 2.7%)	312	22 ( 7.1%)	APOC1; BLNK; BTK; C2; CD37; CSTA; FERMT3; GPX1; HMOX1; IL1B; LAIR1; NCF4; NCKAP1L; NOD2; PIM1; PLEK; PTAFR; PTPRC; RGS10; RGS18; STAT3; TLR8;
positive regulation of lymphocyte differentiation	GO_process	3.65957e-05	0.293432	15881	35 ( 0.2%)	290	6 ( 2.1%)	BLNK; CD74; CD86; HAMP; IKZF1; PTPRC; SYK;
regulation of NF-kappaB import into nucleus	GO_process	3.65957e-05	0.293432	15881	35 ( 0.2%)	290	6 ( 2.1%)	CD14; IL10; LAIR1; SYK; TLR2; TLR7;
positive regulation of mononuclear cell proliferation	GO_process	3.86237e-05	0.306902	15881	90 ( 0.6%)	290	9 ( 3.1%)	CD53; CD74; CD86; EBI3; HAMP; IL13RA1; IL18; IL1B; PTPRC; SYK;
Immune response_ICOS pathway in T-helper cell	GeneGo	4.17968e-05	0.327465	21997	28 ( 0.1%)	312	5 ( 1.6%)	CD86; LCP2; NFATC2; PIK3CG; VAV1;
NF-kappaB import into nucleus	GO_process	4.32469e-05	0.336659	15881	36 ( 0.2%)	290	6 ( 2.1%)	CD14; IL10; LAIR1; SYK; TLR2; TLR7;
detection of stimulus	GO_process	4.51623e-05	0.348609	15881	189 ( 1.2%)	290	13 ( 4.5%)	CCR1; CLEC7A; HLA-DMA; HLA-DPA1; LY96; NLRC4; NOD2; PLCB2; PTAFR; SOD2; TLR1; TLR2; TLR8;
LXR RXR Activation (1nili)	IngenuityPathways	4.53137e-05	0.349544	21997	67 ( 0.3%)	312	7 ( 2.2%)	APOC1; CD14; IL18; IL1B; LY96; MSR1; TNFRSF1B;
Cell adhesion molecules (CAMs)	kegg	4.7161e-05	0.36085	5385	133 ( 2.5%)	144	13 ( 9.0%)	CD86; HLA-DMA; HLA-DMB; HLA-DOA; HLA-DPA1; HLA-DRA; HLA-DRB1; HLA-DRB4; ITGAM; ITGB2; PTPRC;
histamine transport	GO_process	4.80281e-05	0.366088	15881	12 ( 0.1%)	290	4 ( 1.4%)	LILRA2; LILRB2; LILRB3; LILRB4; LYN; NOD2;
type I interferon biosynthetic process	GO_process	4.80281e-05	0.366088	15881	12 ( 0.1%)	290	4 ( 1.4%)	IL10; MYD88; TLR7; TLR8;
platelet activation	GO_process	4.88026e-05	0.370731	15881	72 ( 0.5%)	290	8 ( 2.8%)	C1QC; FERMT3; LYN; PDPN; PLEK; PTAFR; RGS18; SYK;
interspecies interaction between organisms	GO_process	4.98368e-05	0.376878	15881	337 ( 2.1%)	290	18 ( 6.2%)	CCR5; CD74; CD86; CD93; FCGR2A; FCGR3A; GPX1; HAMP; HCK; HMHA1; IL16; LTBR; LYN; PILRA; STAT3; SYK; TLR1; TLR2; TLR7; TRIM22;
Immune response_Histamine signaling in dendritic cells	GeneGo	4.99211e-05	0.377376	21997	29 ( 0.1%)	312	5 ( 1.6%)	CD86; IL10; IL1B; IRF8; NFATC2;
positive regulation of adaptive immune response based on somatic recombination of immune receptors built from immunoglobulin superfamily domains	GO_process	5.08326e-05	0.38274	15881	37 ( 0.2%)	290	6 ( 2.1%)	C3; CD86; IL1B; PTPRC; RNASE2; SLC11A1;
regulation of immunoglobulin production	GO_process	5.08326e-05	0.38274	15881	37 ( 0.2%)	290	6 ( 2.1%)	CD37; CD53; CD86; IL10; IL13RA1; PTPRC;
Chemotaxis_Leukocyte chemotaxis	GeneGo	5.1079e-05	0.384181	21997	47 ( 0.2%)	312	6 ( 1.9%)	CD86; ITGB2; PIK3CG; PLCB2; PLCG2; VAV1;
regulation of secretion	GO_process	5.17856e-05	0.388298	15881	338 ( 2.1%)	290	18 ( 6.2%)	CASP1; CD300C; CD74; HAMP; HMOX1; IL10; IL1B; KCNQ1; LAT2; LILRB3; MYD88; NOD2; PYCARD; SCIN; SIGLEC7; SRGN; SYK; TLR2; TYROBP;
cell motility	GO_process	5.30247e-05	0.39545	21997	872 ( 4.0%)	312	28 ( 9.0%)	ABI3; BTK; CCR1; CD300A; CD300C; CTSS; CXCL16; DOCK2; GPX1; HCK; HMOX1; IL10; IL16; IL1B; ITGAM; ITGB2; LST1; LYN; NCKAP1L; PDPN; PRSS3; PTAFR; RAC2; RGS19; STAB1; STAT3; SYK; TGFBR1;
positive regulation of binding	GO_process	5.31491e-05	0.396163	15881	192 ( 1.2%)	290	13 ( 4.5%)	BTK; CYTL1; IFI16; IL10; IL1B; MNDA; NOD2; OLR1; PTAFR; PYCARD; SYK; TLR1; TLR2; TLR8;
regulation of actin polymerization or depolymerization	GO_process	5.36363e-05	0.398949	21997	93 ( 0.4%)	312	8 ( 2.6%)	APBB1IP; ARPC1B; CCR1; DOCK8; NCKAP1L; PLEK; PSTPIP2; SCIN;
wound healing	GO_process	5.82768e-05	0.424848	15881	310 ( 2.0%)	290	17 ( 5.9%)	C1QC; F13A1; FERMT3; GPX1; HMOX1; IL10RA; IL1B; LYN; PDPN; PLAUR; PLEK; PTAFR; RGS18; SERPINA1; SLC11A1; SYK; WAS;
response to bacterial lipoprotein	GO_process	5.86525e-05	0.426895	15881	5 ( 0.0%)	290	3 ( 1.0%)	NOD2; TLR1; TLR2;
neutrophil chemotaxis	GO_process	5.94462e-05	0.431197	15881	38 ( 0.2%)	290	6 ( 2.1%)	IL1B; ITGAM; ITGB2; NCKAP1L; RAC2; SYK;
positive regulation of interleukin-8 biosynthetic process	GO_process	5.94462e-05	0.431197	15881	38 ( 0.2%)	290	6 ( 2.1%)	NOD2; PTAFR; TLR2; TLR7; TLR8; VSIG4;
positive regulation of adaptive immune response	GO_process	5.94462e-05	0.431197	15881	38 ( 0.2%)	290	6 ( 2.1%)	C3; CD86; IL1B; PTPRC; RNASE2; SLC11A1;
regulation of alpha-beta T cell activation	GO_process	5.94462e-05	0.431197	15881	38 ( 0.2%)	290	6 ( 2.1%)	CD86; EBI3; IKZF1; PTPRC; SYK; TLR7;
positive regulation of immune effector process	GO_process	5.95471e-05	0.431741	15881	74 ( 0.5%)	290	8 ( 2.8%)	C3; CD37; CD86; IL13RA1; IL1B; LAT2; PTPRC; SYK;
regulation of transcription factor import into nucleus	GO_process	6.03575e-05	0.436096	15881	55 ( 0.3%)	290	7 ( 2.4%)	CD14; IL10; LAIR1; LST1; SYK; TLR2; TLR7;
interleukin-1 beta production	GO_process	6.03575e-05	0.436096	15881	55 ( 0.3%)	290	7 ( 2.4%)	CASP1; CD14; CD300A; CD300C; IL16; NLRC4; NOD2; PYCARD;
positive regulation of chemokine biosynthetic process	GO_process	6.27068e-05	0.44853	15881	24 ( 0.2%)	290	5 ( 1.7%)	HMOX1; IL1B; PTAFR; TLR10; TLR2;
positive regulation of tumor necrosis factor production	GO_process	6.27068e-05	0.44853	15881	24 ( 0.2%)	290	5 ( 1.7%)	CD14; CLEC7A; NOD2; TLR2; TLR8;
Natural killer cell mediated cytotoxicity	kegg	6.44002e-05	0.457323	5385	137 ( 2.5%)	144	13 ( 9.0%)	FCER1G; FCGR3A; FCGR3B; ITGB2; LCP2; NFATC2; PIK3CG; PLCG2; PTPN6; RAC2; SYK; TYROBP; VAV1;
negative regulation of lymphocyte proliferation	GO_process	6.7915e-05	0.475129	15881	56 ( 0.4%)	290	7 ( 2.4%)	CD163; HAVCR2; IL10; IL10RA; LAIR1; LST1; VSIG4;
negative regulation of mononuclear cell proliferation	GO_process	6.7915e-05	0.475129	15881	56 ( 0.4%)	290	7 ( 2.4%)	CD163; HAVCR2; IL10; IL10RA; LAIR1; LST1; VSIG4;
regulation of mast cell activation during immune response	GO_process	6.83787e-05	0.477434	15881	13 ( 0.1%)	290	4 ( 1.4%)	CD300A; CD300C; HMOX1; LAT2; SYK;
Toll-like receptor signaling pathway	kegg	6.88678e-05	0.479854	5385	101 ( 1.9%)	144	11 ( 7.6%)	CD14; CD86; IL1B; LY96; MYD88; PIK3CG; TLR1; TLR2; TLR7; TLR8;
negative regulation of secretion	GO_process	6.99297e-05	0.485071	15881	97 ( 0.6%)	290	9 ( 3.1%)	CD74; HAMP; HMOX1; IL10; IL1B; KCNQ1; LILRB3; SIGLEC7; SRGN; SYK;
transcription factor import into nucleus	GO_process	7.62281e-05	0.514952	15881	57 ( 0.4%)	290	7 ( 2.4%)	CD14; IL10; LAIR1; LST1; SYK; TLR2; TLR7;
respiratory burst	GO_process	7.72196e-05	0.519496	15881	25 ( 0.2%)	290	5 ( 1.7%)	CYBA; CYBB; NCF2; RAC2; SLC11A1;
negative regulation of defense response	GO_process	7.9302e-05	0.5289	15881	77 ( 0.5%)	290	8 ( 2.8%)	CD163; GPX1; IL10; IL10RA; LAIR1; LILRB3; SIGLEC7; TNFRSF1B;
Hepatic Fibrosis Hepatic Stellate Cell Activation (1nilk)	IngenuityPathways	7.98535e-05	0.53136	21997	126 ( 0.6%)	312	9 ( 2.9%)	CCR5; CD14; IL10; IL10RA; IL1B; LST1; LY96; TGFBR1; TNFRSF1B;
regulation of cellular response to stress	GO_process	8.03285e-05	0.533468	21997	221 ( 1.0%)	312	12 ( 3.8%)	BLNK; BTK; CD53; CD74; CD86; HAMP; IL1B; LYN; NOD2; SCIN; SYK; TLR1; TLR8;
regulation of production of molecular mediator of immune response	GO_process	8.5353e-05	0.555195	15881	58 ( 0.4%)	290	7 ( 2.4%)	CD37; CD53; CD86; HMOX1; IL10; IL13RA1; PTPRC;
regulation of protein secretion	GO_process	8.61169e-05	0.558409	15881	123 ( 0.8%)	290	10 ( 3.4%)	CASP1; CD300C; IL10; LILRB3; MYD88; NOD2; PYCARD; SRGN; SYK; TYROBP;
regulation of JUN kinase activity	GO_process	8.99696e-05	0.574266	21997	100 ( 0.5%)	312	8 ( 2.6%)	BLNK; BTK; CD53; CD86; IL1B; SYK; TLR1; TLR8;
phagocytosis, engulfment	GO_process	9.43577e-05	0.591634	15881	14 ( 0.1%)	290	4 ( 1.4%)	CD14; CLEC7A; FCGR1A; FCGR1B; SYK;
detection of bacterium	GO_process	9.43577e-05	0.591634	15881	14 ( 0.1%)	290	4 ( 1.4%)	NLRC4; NOD2; PTAFR; TLR2;
regulation of mast cell activation	GO_process	9.43577e-05	0.591634	15881	14 ( 0.1%)	290	4 ( 1.4%)	CD300A; CD300C; HMOX1; LAT2; SYK;
Development_EPO-induced MAPK pathway	GeneGo	9.52422e-05	0.595048	21997	33 ( 0.2%)	312	5 ( 1.6%)	BTK; LYN; PIK3CG; SYK; VAV1;
G-protein signaling_Regulation of RAC1 activity	GeneGo	9.52422e-05	0.595048	21997	33 ( 0.2%)	312	5 ( 1.6%)	ARHGDIB; CASP1; DEF6; LCP2; VAV1;
regulation of body fluid levels	GO_process	9.61479e-05	0.598514	15881	232 ( 1.5%)	290	14 ( 4.8%)	C1QC; F13A1; FERMT3; IL10RA; KCNQ1; LYN; PDPN; PLAUR; PLEK; PTAFR; RGS18; SERPINA1; SYK; WAS;
cell projection assembly	GO_process	9.96198e-05	0.61153	21997	160 ( 0.7%)	312	10 ( 3.2%)	APBB1IP; CCR1; CYFIP1; DOCK8; FGD2; GMFG; LST1; RAC2; SYK; TGFBR1;
positive regulation of apoptosis	GO_process	0.000102025	0.620297	15881	782 ( 4.9%)	290	30 (10.3%)	BLNK; BTK; C3; CASP1; CASP4; CD86; FAM105A; FERMT3; FGD2; GPX1; HMHA1; HMOX1; IFI16; IL10; IL16; IL1B; LAIR1; NLRC4; OLR1; PTAFR; PTPRC; PYCARD; RAC2; RIPK3; SCIN; SIGLEC7; TGFBR1; TLR2; TYROBP; VAV1;
regulation of lymphocyte mediated immunity	GO_process	0.00010352	0.625649	15881	102 ( 0.6%)	290	9 ( 3.1%)	C1S; C3; CD86; HMHA1; IL10; IL1B; LAIR1; PTPRC; SIGLEC7;
Immune response_IL-10 signaling pathway	GeneGo	0.000103828	0.626741	21997	18 ( 0.1%)	312	4 ( 1.3%)	CD14; IL10; IL10RA; STAT3;
positive regulation of innate immune response	GO_process	0.00010421	0.628092	15881	80 ( 0.5%)	290	8 ( 2.8%)	CCR1; CLEC7A; NOD2; RNASE2; TLR1; TLR2; TLR7; TLR8;
regulation of endocytosis	GO_process	0.000105416	0.632325	15881	126 ( 0.8%)	290	10 ( 3.4%)	APOC1; C3; CD163; CLEC7A; MYD88; PSTPIP2; SLC11A1; STAB1; SYK; VAMP8;
positive regulation of B cell activation	GO_process	0.000106251	0.635229	15881	42 ( 0.3%)	290	6 ( 2.1%)	BLNK; CD53; CD74; HAMP; IL13RA1; PTPRC; SYK;
T cell mediated immunity	GO_process	0.000106277	0.635318	15881	60 ( 0.4%)	290	7 ( 2.4%)	C3; CD86; HMHA1; IL1B; LAIR1; PTPRC; SLC11A1;
Human_T_cell_and_B_cell_Activation_Microarray_(_OHS_053_)	SuperArray pathways	0.000110723	0.650389	3243	117 ( 3.6%)	124	14 (11.3%)	BLNK; CCR1; CCR5; CD33; CD86; CD93; CLEC7A; HLA-DRA; IL10; IL18; TLR1; TLR2; TLR7;
interleukin-1 secretion	GO_process	0.000113877	0.6607	15881	27 ( 0.2%)	290	5 ( 1.7%)	CASP1; NLRC4; NOD2; PSTPIP2; PYCARD;
positive regulation of granulocyte differentiation	GO_process	0.000115717	0.666575	15881	6 ( 0.0%)	290	3 ( 1.0%)	IKZF1; LYN; RUNX1;
interferon-alpha biosynthetic process	GO_process	0.000115717	0.666575	15881	6 ( 0.0%)	290	3 ( 1.0%)	IL10; TLR7; TLR8;
regulation of interferon-alpha biosynthetic process	GO_process	0.000115717	0.666575	15881	6 ( 0.0%)	290	3 ( 1.0%)	IL10; TLR7; TLR8;
positive regulation of programmed cell death	GO_process	0.000119428	0.678115	15881	789 ( 5.0%)	290	30 (10.3%)	BLNK; BTK; C3; CASP1; CASP4; CD86; FAM105A; FERMT3; FGD2; GPX1; HMHA1; HMOX1; IFI16; IL10; IL16; IL1B; LAIR1; NLRC4; OLR1; PTAFR; PTPRC; PYCARD; RAC2; RIPK3; SCIN; SIGLEC7; TGFBR1; TLR2; TYROBP; VAV1;
Human_NFkB_Signaling_Pathway_Microarray_OHS_025	SuperArray pathways	0.000121591	0.684657	3243	118 ( 3.6%)	124	14 (11.3%)	C2; C3; CASP1; HMOX1; IL10; IL1B; LTBR; MYD88; TLR1; TLR10; TLR2; TLR7; TLR8;
regulation of macrophage differentiation	GO_process	0.000126826	0.699942	15881	15 ( 0.1%)	290	4 ( 1.4%)	C1QC; MAFB; OLR1; TYROBP;
regulation of interferon-gamma production	GO_process	0.000131192	0.712124	15881	62 ( 0.4%)	290	7 ( 2.4%)	CD86; EBI3; HAVCR2; IL18; SLC11A1; TLR7; TLR8;
lymphocyte activation during immune response	GO_process	0.000138672	0.731856	15881	44 ( 0.3%)	290	6 ( 2.1%)	CD86; GPR183; HAVCR2; LCP1; PLCG2; SLC11A1;
positive regulation of defense response	GO_process	0.000149695	0.758494	15881	107 ( 0.7%)	290	9 ( 3.1%)	C3; CCR1; CLEC7A; NOD2; RNASE2; TLR1; TLR2; TLR7; TLR8;
regulation of interleukin-8 biosynthetic process	GO_process	0.00015758	0.775911	15881	45 ( 0.3%)	290	6 ( 2.1%)	NOD2; PTAFR; TLR2; TLR7; TLR8; VSIG4;
regulation of nucleocytoplasmic transport	GO_process	0.000160735	0.782521	15881	108 ( 0.7%)	290	9 ( 3.1%)	CD14; IL10; IL1B; LAIR1; LST1; SYK; TGFBR1; TLR2; TLR7;
positive regulation of T cell activation	GO_process	0.000160735	0.782521	15881	108 ( 0.7%)	290	9 ( 3.1%)	CD74; CD86; EBI3; HAMP; IKZF1; IL18; IL1B; PTPRC; SYK; TLR7;
serotonin transport	GO_process	0.000166679	0.794454	15881	16 ( 0.1%)	290	4 ( 1.4%)	PLEK; SIGLEC7; SYK; TYROBP;
Development_GM-CSF signaling	GeneGo	0.000166997	0.795073	21997	37 ( 0.2%)	312	5 ( 1.6%)	CSF2RA; HCK; LYN; PIM1; STAT3;
negative regulation of lymphocyte activation	GO_process	0.000173583	0.807493	15881	86 ( 0.5%)	290	8 ( 2.8%)	CD163; CD74; HAMP; HAVCR2; IL10; IL10RA; LAIR1; LST1; VSIG4;
regulation of protein import into nucleus	GO_process	0.000173583	0.807493	15881	86 ( 0.5%)	290	8 ( 2.8%)	CD14; IL10; LAIR1; LST1; SYK; TGFBR1; TLR2; TLR7;
regulation of intracellular transport	GO_process	0.000175588	0.811122	15881	134 ( 0.8%)	290	10 ( 3.4%)	CD14; IL10; IL1B; LAIR1; LCP1; LST1; SYK; TGFBR1; TLR2; TLR7;
interleukin-8 biosynthetic process	GO_process	0.00017847	0.816218	15881	46 ( 0.3%)	290	6 ( 2.1%)	NOD2; PTAFR; TLR2; TLR7; TLR8; VSIG4;
toll-like receptor signaling pathway	GO_process	0.000192211	0.838693	15881	30 ( 0.2%)	290	5 ( 1.7%)	CCR1; RNASE2; TLR1; TLR2; TLR7;
positive regulation of interleukin-6 production	GO_process	0.000192211	0.838693	15881	30 ( 0.2%)	290	5 ( 1.7%)	CD14; IL1B; MYD88; TLR2; TLR7;
Immune response_Alternative complement pathway	GeneGo	0.00019637	0.844939	21997	21 ( 0.1%)	312	4 ( 1.3%)	C2; C3; C3AR1; CFI;
positive thymic T cell selection	GO_process	0.000199768	0.849859	15881	7 ( 0.0%)	290	3 ( 1.0%)	CD74; DOCK2; HAMP; PTPRC;
microglial cell activation	GO_process	0.000199768	0.849859	15881	7 ( 0.0%)	290	3 ( 1.0%)	TLR1; TLR2; TLR7;
negative regulation of mast cell activation during immune response	GO_process	0.000200543	0.850961	21997	2 ( 0.0%)	312	2 ( 0.6%)	HMOX1; SYK;
negative regulation of mast cell activation	GO_process	0.000200543	0.850961	21997	2 ( 0.0%)	312	2 ( 0.6%)	HMOX1; SYK;
negative regulation of mast cell degranulation	GO_process	0.000200543	0.850961	21997	2 ( 0.0%)	312	2 ( 0.6%)	HMOX1; SYK;
iron ion homeostasis	GO_process	0.000201486	0.852289	15881	47 ( 0.3%)	290	6 ( 2.1%)	CD163; HAMP; HMOX1; SLA; SLC11A1; SOD2;
immune response to tumor cell	GO_process	0.000214846	0.869883	15881	17 ( 0.1%)	290	4 ( 1.4%)	C3; CD74; CD86; HAMP; HLA-DRB1; HLA-DRB4;
Immune response_Role of DAP12 receptors in NK cells	GeneGo	0.000215528	0.870723	21997	39 ( 0.2%)	312	5 ( 1.6%)	PLCG2; PTPN6; SYK; TYROBP; WAS;
T cell mediated cytotoxicity	GO_process	0.00022578	0.882712	15881	31 ( 0.2%)	290	5 ( 1.7%)	C3; CD86; HMHA1; LAIR1; PTPRC;
Fc epsilon RI signaling pathway	kegg	0.000227713	0.884844	5385	79 ( 1.5%)	144	9 ( 6.3%)	BTK; FCER1G; LCP2; LYN; PIK3CG; PLCG2; RAC2; SYK; VAV1;
proteolysis	GO_process	0.000231097	0.888485	15881	938 ( 5.9%)	290	33 (11.4%)	ADAM28; C1QA; C1QB; C1QC; C1R; C1S; C2; C3; CASP1; CASP4; CCR1; CFI; CPVL; CTSB; CTSC; CTSS; FGL2; IL10; IL1B; OLR1; PIM1; PLAUR; PRSS3; PYCARD; RGS19; SRGN; VSIG4;
interferon-gamma production	GO_process	0.00023561	0.893162	15881	68 ( 0.4%)	290	7 ( 2.4%)	CD86; EBI3; HAVCR2; IL18; SLC11A1; TLR7; TLR8;
regulation of actin filament-based process	GO_process	0.000236835	0.894397	15881	139 ( 0.9%)	290	10 ( 3.4%)	APBB1IP; ARPC1B; CCR1; DOCK8; FYB; GPR65; NCKAP1L; PLEK; PSTPIP2; SCIN;
T cell receptor signaling pathway	GO_process	0.000254511	0.91071	15881	49 ( 0.3%)	290	6 ( 2.1%)	LAIR1; PLCG2; PTPRC; RAC2; SIGLEC7; SYK;
actin filament polymerization	GO_process	0.000257035	0.912825	15881	91 ( 0.6%)	290	8 ( 2.8%)	ARPC1B; CCR1; DOCK8; GMFG; NCKAP1L; PSTPIP2; SCIN; WAS;
receptor-mediated endocytosis	GO_process	0.000258637	0.91414	15881	115 ( 0.7%)	290	9 ( 3.1%)	APOC1; ARHGAP15; CCR1; CUBN; CXCL16; FBP1; MSR1; RIN3; STAB1;
induction of apoptosis	GO_process	0.000260159	0.915372	15881	634 ( 4.0%)	290	25 ( 8.6%)	BTK; C3; CASP1; CASP4; CD86; FAM105A; FERMT3; FGD2; GPX1; HMHA1; HMOX1; IFI16; LAIR1; OLR1; PTAFR; PTPRC; PYCARD; RAC2; RIPK3; SCIN; SIGLEC7; TGFBR1; TLR2; TYROBP; VAV1;
positive regulation of T cell differentiation	GO_process	0.00026363	0.918115	15881	32 ( 0.2%)	290	5 ( 1.7%)	CD74; CD86; HAMP; IKZF1; PTPRC; SYK;
cytokine production during immune response	GO_process	0.00026363	0.918115	15881	32 ( 0.2%)	290	5 ( 1.7%)	CD86; HMOX1; IL10; NOD2; SLC11A1;
induction of programmed cell death	GO_process	0.000272794	0.924938	15881	636 ( 4.0%)	290	25 ( 8.6%)	BTK; C3; CASP1; CASP4; CD86; FAM105A; FERMT3; FGD2; GPX1; HMHA1; HMOX1; IFI16; LAIR1; OLR1; PTAFR; PTPRC; PYCARD; RAC2; RIPK3; SCIN; SIGLEC7; TGFBR1; TLR2; TYROBP; VAV1;
positive regulation of JUN kinase activity	GO_process	0.000275344	0.926733	21997	89 ( 0.4%)	312	7 ( 2.2%)	BTK; CD53; CD86; IL1B; SYK; TLR1; TLR8;
regulation of I-kappaB kinase/NF-kappaB cascade	GO_process	0.000280325	0.930117	15881	169 ( 1.1%)	290	11 ( 3.8%)	BTK; CASP1; CD74; HAMP; HMOX1; IL1B; LGALS9; LTBR; MYD88; NOD2; TLR1;
regulation of protein complex assembly	GO_process	0.000281523	0.930907	15881	142 ( 0.9%)	290	10 ( 3.4%)	ARPC1B; C1S; CCR1; DOCK8; IL10RA; NCKAP1L; NOD2; PLEK; PSTPIP2; SCIN;
positive regulation of cytokine secretion	GO_process	0.000284838	0.933048	15881	50 ( 0.3%)	290	6 ( 2.1%)	CASP1; CD300C; IL10; NOD2; PYCARD; TYROBP;
behavior	GO_process	0.000291652	0.937242	15881	753 ( 4.7%)	290	28 ( 9.7%)	APOC1; C3AR1; CCR1; CCR5; CD14; CMTM7; CXCL16; DOCK2; FPR1; HCK; IL10; IL16; IL18; IL1B; ITGAM; ITGB2; LYN; NCKAP1L; PLAUR; PSTPIP2; PTAFR; RAC2; RGS18; RNASE2; SOD2; STAT3; SYK; TYMP;
positive regulation of protein amino acid phosphorylation	GO_process	0.000294951	0.939177	15881	170 ( 1.1%)	290	11 ( 3.8%)	ADAM28; CD74; CD86; FAM129A; HAMP; HCLS1; IL1B; LYN; PTAFR; SYK; TGFBR1; TLR8;
regulation of chemokine biosynthetic process	GO_process	0.000306108	0.945291	15881	33 ( 0.2%)	290	5 ( 1.7%)	HMOX1; IL1B; PTAFR; TLR10; TLR2;
negative thymic T cell selection	GO_process	0.00031531	0.949867	15881	8 ( 0.1%)	290	3 ( 1.0%)	CD74; DOCK2; HAMP; PTPRC;
regulation of B cell receptor signaling pathway	GO_process	0.00031531	0.949867	15881	8 ( 0.1%)	290	3 ( 1.0%)	BLNK; LAIR1; PTPRC;
negative regulation of fibroblast proliferation	GO_process	0.00031531	0.949867	15881	8 ( 0.1%)	290	3 ( 1.0%)	CD300A; CD300C; IFI30; SOD2;
positive regulation of alpha-beta T cell proliferation	GO_process	0.00031531	0.949867	15881	8 ( 0.1%)	290	3 ( 1.0%)	EBI3; PTPRC; SYK;
negative regulation of leukocyte degranulation	GO_process	0.000332328	0.957347	15881	2 ( 0.0%)	290	2 ( 0.7%)	HMOX1; SYK;
cell surface pattern recognition receptor signaling pathway	GO_process	0.000332328	0.957347	15881	2 ( 0.0%)	290	2 ( 0.7%)	CLEC7A; TLR2;
response to molecule of fungal origin	GO_process	0.000332328	0.957347	15881	2 ( 0.0%)	290	2 ( 0.7%)	CLEC7A; TLR2;
complement activation, alternative pathway	GO_process	0.000339956	0.960327	15881	19 ( 0.1%)	290	4 ( 1.4%)	C2; C3; VSIG4;
mast cell degranulation	GO_process	0.000339956	0.960327	15881	19 ( 0.1%)	290	4 ( 1.4%)	HMOX1; LAT2; LYN; SYK;
mast cell mediated immunity	GO_process	0.000339956	0.960327	15881	19 ( 0.1%)	290	4 ( 1.4%)	HMOX1; LAT2; LYN; SYK;
regulation of myeloid leukocyte mediated immunity	GO_process	0.000339956	0.960327	15881	19 ( 0.1%)	290	4 ( 1.4%)	C3; HMOX1; LAT2; SYK;
small GTPase mediated signal transduction	GO_process	0.00034077	0.960632	15881	571 ( 3.6%)	290	23 ( 7.9%)	ARHGAP15; ARHGAP30; ARHGDIB; BTK; CCR1; CYTH4; DOCK2; DOCK8; FGD2; HMHA1; HMOX1; NCKAP1L; PLEK; RAB20; RAB32; RAC2; RASAL3; RGS19; RIN3; SCIN; SYK; VAV1;
regulation of protein modification process	GO_process	0.000346024	0.962547	15881	535 ( 3.4%)	290	22 ( 7.6%)	ADAM28; BLNK; BTK; C2; CD53; CD74; CD86; FAM129A; FYB; HAMP; HCLS1; IL1B; ITGB2; LAT2; LYN; MYD88; PTAFR; PTPRC; SIGLEC7; SYK; TGFBR1; TLR1; TLR8;
protein localization in nucleus	GO_process	0.000348968	0.96358	21997	222 ( 1.0%)	312	11 ( 3.5%)	CCR1; CD14; FYB; IL10; LAIR1; LST1; SLC11A1; SYK; TGFBR1; TLR2; TLR7;
Integrin Signaling (cit)	IngenuityPathways	0.000353615	0.965152	21997	187 ( 0.9%)	312	10 ( 3.2%)	ARPC1B; C3; FBP1; ITGAM; ITGB2; LAIR1; PIK3CG; PLCG2; RAC2; WAS;
negative regulation of cytokine production	GO_process	0.000366457	0.969152	15881	73 ( 0.5%)	290	7 ( 2.4%)	CD300A; CD300C; HAVCR2; HMOX1; IL10; LAT2; SLC11A1; VSIG4;
regulation of actin filament length	GO_process	0.000370788	0.970395	15881	96 ( 0.6%)	290	8 ( 2.8%)	APBB1IP; ARPC1B; CCR1; DOCK8; NCKAP1L; PLEK; PSTPIP2; SCIN;
Immune response_Regulation of T cell function by CTLA-4	GeneGo	0.00039691	0.976898	21997	25 ( 0.1%)	312	4 ( 1.3%)	CD86; LYN; NFATC2; PTPN6;
immunoglobulin production	GO_process	0.000398522	0.977249	15881	74 ( 0.5%)	290	7 ( 2.4%)	CD37; CD53; CD86; IL10; IL13RA1; PTPRC; RNASE2;
di-, tri-valent inorganic cation homeostasis	GO_process	0.000404275	0.978458	15881	578 ( 3.6%)	290	23 ( 7.9%)	BLNK; BTK; C3AR1; CCR1; CCR5; CD163; CD300A; CD300C; HAMP; HMOX1; IL16; IL1B; LYN; PILRA; PLCG2; PRSS3; PTAFR; PTPRC; SLA; SLC11A1; SOD2; TLR2; TREM2; TYMP;
macrophage differentiation	GO_process	0.000406407	0.97889	15881	35 ( 0.2%)	290	5 ( 1.7%)	C1QC; MAF; MAFB; OLR1; TYROBP;
stress-activated protein kinase signaling pathway	GO_process	0.000412491	0.980075	15881	236 ( 1.5%)	290	13 ( 4.5%)	BLNK; BTK; CD53; CD86; FGD2; IL1B; LYN; MYD88; NOD2; SCIN; SYK; TLR1; TLR8;
T cell selection	GO_process	0.000418874	0.981246	15881	20 ( 0.1%)	290	4 ( 1.4%)	CD74; DOCK2; HAMP; PTPRC; SYK;
response to tumor cell	GO_process	0.000418874	0.981246	15881	20 ( 0.1%)	290	4 ( 1.4%)	C3; CD74; CD86; HAMP; HLA-DRB1; HLA-DRB4;
cytosolic calcium ion homeostasis	GO_process	0.000426152	0.982498	15881	300 ( 1.9%)	290	15 ( 5.2%)	BLNK; BTK; C3AR1; CCR1; CCR5; CD300A; CD300C; IL16; IL1B; LYN; PILRA; PLCG2; PRSS3; PTAFR; PTPRC; TREM2;
negative regulation of inflammatory response	GO_process	0.00043556	0.983994	15881	54 ( 0.3%)	290	6 ( 2.1%)	CD163; GPX1; IL10; IL10RA; LILRB3; TNFRSF1B;
negative regulation of response to stimulus	GO_process	0.000458053	0.987072	15881	179 ( 1.1%)	290	11 ( 3.8%)	CD163; CD74; GPX1; HAMP; IL10; IL10RA; IL1B; LAIR1; LILRB3; PTPRC; SIGLEC7; TNFRSF1B;
hydrogen peroxide metabolic process	GO_process	0.000464981	0.987895	15881	36 ( 0.2%)	290	5 ( 1.7%)	CYBA; CYBB; GPX1; RAC2; SOD2;
folic acid transport	GO_process	0.000466581	0.988078	15881	9 ( 0.1%)	290	3 ( 1.0%)	FBP1; FOLR2; PDPN;
defense response to protozoan	GO_process	0.000466581	0.988078	15881	9 ( 0.1%)	290	3 ( 1.0%)	CLEC7A; HLA-DRB1; HLA-DRB4; SLC11A1;
negative T cell selection	GO_process	0.000466581	0.988078	15881	9 ( 0.1%)	290	3 ( 1.0%)	CD74; DOCK2; HAMP; PTPRC;
positive T cell selection	GO_process	0.000466581	0.988078	15881	9 ( 0.1%)	290	3 ( 1.0%)	CD74; DOCK2; HAMP; PTPRC;
protein targeting	GO_process	0.0004763	0.989129	15881	475 ( 3.0%)	290	20 ( 6.9%)	CCR1; CD14; CD74; FGD2; FYB; HAMP; IL10; IL1B; LAIR1; LST1; NCF4; PLEK; RAB32; RGS19; SLC11A1; STAB1; SYK; TGFBR1; TLR2; TLR7; TSPO;
regulation of phosphate metabolic process	GO_process	0.000504408	0.991675	15881	980 ( 6.2%)	290	33 (11.4%)	ADAM28; BLNK; BTK; CD300A; CD300C; CD37; CD53; CD74; CD86; FAM129A; FPR1; FYB; HAMP; HCLS1; IL16; IL1B; ITGB2; LAIR1; LAT2; LYN; MYD88; NCKAP1L; NOD2; OLR1; PLEK; PTAFR; PTPRC; RGS18; SIGLEC7; SLC11A1; SYK; TGFBR1; TLR1; TLR2; TLR8;
regulation of phosphorus metabolic process	GO_process	0.000504408	0.991675	15881	980 ( 6.2%)	290	33 (11.4%)	ADAM28; BLNK; BTK; CD300A; CD300C; CD37; CD53; CD74; CD86; FAM129A; FPR1; FYB; HAMP; HCLS1; IL16; IL1B; ITGB2; LAIR1; LAT2; LYN; MYD88; NCKAP1L; NOD2; OLR1; PLEK; PTAFR; PTPRC; RGS18; SIGLEC7; SLC11A1; SYK; TGFBR1; TLR1; TLR2; TLR8;
T-helper 2 type immune response	GO_process	0.000510044	0.992109	15881	21 ( 0.1%)	290	4 ( 1.4%)	CD86; IL10; IL18; RNASE2;
regulation of T cell mediated cytotoxicity	GO_process	0.000510044	0.992109	15881	21 ( 0.1%)	290	4 ( 1.4%)	CD86; HMHA1; LAIR1; PTPRC;
myeloid dendritic cell differentiation	GO_process	0.000510044	0.992109	15881	21 ( 0.1%)	290	4 ( 1.4%)	IL16; MAFB; RNASE2; TREM2;
positive regulation of interferon-gamma production	GO_process	0.000510044	0.992109	15881	21 ( 0.1%)	290	4 ( 1.4%)	CD86; IL18; SLC11A1; TLR8;
regulation of JNK cascade	GO_process	0.00051023	0.992123	15881	153 ( 1.0%)	290	10 ( 3.4%)	BLNK; BTK; CD53; CD86; IL1B; NOD2; SCIN; SYK; TLR1; TLR8;
G-protein signaling_Regulation of p38 and JNK signaling mediated by G-proteins	GeneGo	0.000538502	0.993978	21997	27 ( 0.1%)	312	4 ( 1.3%)	BLNK; BTK; PIK3CG; VAV1;
Immune response_MIF in innate immunity response	GeneGo	0.000538502	0.993978	21997	27 ( 0.1%)	312	4 ( 1.3%)	CD14; IL1B; LY96; MYD88;
symbiosis, encompassing mutualism through parasitism	GO_process	0.000549928	0.994597	15881	78 ( 0.5%)	290	7 ( 2.4%)	CD74; GPX1; HAMP; HCK; HMHA1; TLR1; TLR2; TLR7;
regulation of peptidyl-tyrosine phosphorylation	GO_process	0.000570786	0.995568	15881	128 ( 0.8%)	290	9 ( 3.1%)	CD74; CD86; HAMP; HCLS1; ITGB2; LYN; PTAFR; PTPRC; SIGLEC7; SYK;
regulation of T cell mediated immunity	GO_process	0.000600942	0.996672	15881	38 ( 0.2%)	290	5 ( 1.7%)	CD86; HMHA1; IL1B; LAIR1; PTPRC;
tumor necrosis factor biosynthetic process	GO_process	0.000600942	0.996672	15881	38 ( 0.2%)	290	5 ( 1.7%)	BTK; IL10; IL16; TLR1; TLR2;
regulation of phosphorylation	GO_process	0.00060107	0.996676	15881	949 ( 6.0%)	290	32 (11.0%)	ADAM28; BLNK; BTK; CD300A; CD300C; CD37; CD53; CD74; CD86; FAM129A; FPR1; FYB; HAMP; HCLS1; IL16; IL1B; ITGB2; LAIR1; LAT2; LYN; MYD88; NCKAP1L; NOD2; OLR1; PTAFR; PTPRC; RGS18; SIGLEC7; SLC11A1; SYK; TGFBR1; TLR1; TLR2; TLR8;
Development_EPO-induced PI3K/AKT pathway and Ca(2+) influx	GeneGo	0.000621286	0.997256	21997	28 ( 0.1%)	312	4 ( 1.3%)	BTK; LYN; SYK; VAV1;
positive regulation of I-kappaB kinase/NF-kappaB cascade	GO_process	0.000638729	0.997675	15881	130 ( 0.8%)	290	9 ( 3.1%)	CASP1; CD74; HAMP; HMOX1; IL1B; LGALS9; LTBR; MYD88; NOD2; TLR1;
negative regulation of leukocyte mediated cytotoxicity	GO_process	0.000657556	0.998056	15881	10 ( 0.1%)	290	3 ( 1.0%)	LAIR1; PTPRC; SIGLEC7;
modification by symbiont of host morphology or physiology	GO_process	0.000657556	0.998056	15881	10 ( 0.1%)	290	3 ( 1.0%)	TLR1; TLR2; TLR7;
JNK cascade	GO_process	0.000660057	0.998101	15881	217 ( 1.4%)	290	12 ( 4.1%)	BLNK; BTK; CD53; CD86; FGD2; IL1B; MYD88; NOD2; SCIN; SYK; TLR1; TLR8;
initiation of signal transduction	GO_process	0.000672454	0.998312	21997	203 ( 0.9%)	312	10 ( 3.2%)	CCR1; CD74; CMTM7; HAMP; HCK; IL1B; LYN; PTPRC; PYCARD; STAT3; SYK;
signal initiation by diffusible mediator	GO_process	0.000672454	0.998312	21997	203 ( 0.9%)	312	10 ( 3.2%)	CCR1; CD74; CMTM7; HAMP; HCK; IL1B; LYN; PTPRC; PYCARD; STAT3; SYK;
signal initiation by protein/peptide mediator	GO_process	0.000672454	0.998312	21997	203 ( 0.9%)	312	10 ( 3.2%)	CCR1; CD74; CMTM7; HAMP; HCK; IL1B; LYN; PTPRC; PYCARD; STAT3; SYK;
cytokine-mediated signaling pathway	GO_process	0.000672454	0.998312	21997	203 ( 0.9%)	312	10 ( 3.2%)	CCR1; CD74; CMTM7; HAMP; HCK; IL1B; LYN; PTPRC; PYCARD; STAT3; SYK;
cell killing	GO_process	0.000677137	0.998386	15881	105 ( 0.7%)	290	8 ( 2.8%)	C3; CD86; DEF6; HAMP; HMHA1; LAIR1; PTPRC; SIGLEC7;
IL-12 Signaling and Production in Macrophages (3j6wm)	IngenuityPathways	0.000708877	0.998806	21997	104 ( 0.5%)	312	7 ( 2.2%)	IL10; IL18; IRF8; MAF; MYD88; PIK3CG; TLR2;
cation homeostasis	GO_process	0.000721077	0.998937	15881	641 ( 4.0%)	290	24 ( 8.3%)	BLNK; BTK; C3AR1; CCR1; CCR5; CD163; CD300A; CD300C; HAMP; HMOX1; IL16; IL1B; LAT2; LYN; PILRA; PLCG2; PRSS3; PTAFR; PTPRC; SLA; SLC11A1; SOD2; TLR2; TREM2; TYMP;

## Sheet: (+)Ndg
Keyword	Source	Pvalue	Evalue	Bkg Set Size (aka. Background Size)	Bkg Set Count (aka. Set Size)	Input Set Size (aka. Input Size)	Input Set Count (aka. Overlap Size)	Genes
cell cycle process	GO_process	4.62803e-06	0.042974	15881	939 ( 5.9%)	228	32 (14.0%)	AHCTF1; CCNA2; CDK13; DNASE1L2; E2F6; EED; FOXN3; G0S2; HBP1; INSR; L3MBTL; MORC2; PAK2; PDS5A; PPM1D; PSMB1; PSMD6; PTOV1; RAD54L; RBM7; RCC1; RCC2; SETD8; SMAD2; SPG20; SYCP3; TARDBP; TRAF2; XPO1; ZNF318; ZNF330;
negative regulation of gene expression	GO_process	1.37841e-05	0.12263	21997	946 ( 4.3%)	282	29 (10.3%)	CGGBP1; CTBP2; DEDD; DNAJB6; E2F6; EED; FOXN3; INSR; JDP2; L3MBTL; MGA; NCBP1; PAK2; RBBP6; SETD8; SMAD2; SMAD4; SRRT; TARDBP; TCP10L; TIAL1; YY1; ZBTB1; ZBTB2; ZBTB34; ZBTB38; ZGLP1; ZHX1; ZNF32;
response to unfolded protein	GO_process	1.90269e-05	0.165219	15881	80 ( 0.5%)	228	8 ( 3.5%)	DNAJA1; DNAJB1; DNAJB6; HSPA1A; HSPA1B; HSPA1L; HSPB1; HSPB9; TRAF2;
cell cycle phase	GO_process	2.35241e-05	0.200101	15881	696 ( 4.4%)	228	25 (11.0%)	CCNA2; CDK13; DNASE1L2; E2F6; EED; FOXN3; G0S2; INSR; L3MBTL; MORC2; PDS5A; PPM1D; PTOV1; RAD54L; RBM7; RCC1; RCC2; SETD8; SMAD2; SPG20; SYCP3; TARDBP; ZNF318; ZNF330;
Glucocorticoid Receptor Signaling (1ar1k)	IngenuityPathways	6.74985e-05	0.47305	21997	240 ( 1.1%)	282	12 ( 4.3%)	CREBBP; HSPA1A; HSPA1B; HSPA1L; NFAT5; NFATC3; POLR2H; SMAD2; SMAD4; SOS1; TRAF2;
regulation of mRNA processing	GO_process	7.31377e-05	0.500514	15881	31 ( 0.2%)	228	5 ( 2.2%)	CWC22; HNRPLL; NCBP1; RBM4; SFRS13A;
chromatin modification	GO_process	9.45571e-05	0.592406	15881	371 ( 2.3%)	228	16 ( 7.0%)	BANP; C11orf30; CREBBP; EED; HBP1; KDM2A; L3MBTL; MSL1; MSL2; RAD54L; RBM14; RBM4; SETD8; SYCP3; WHSC1; YY1;
PPAR RXR Activation (1jz2i)	IngenuityPathways	0.000141386	0.738675	21997	150 ( 0.7%)	282	9 ( 3.2%)	CREBBP; GNAS; INSR; NCOA6; NR2C2; SMAD2; SMAD4; SOS1;
RNA splicing	GO_process	0.00016246	0.786055	15881	349 ( 2.2%)	228	15 ( 6.6%)	CWC22; HNRPLL; MSL1; NCBP1; PAPOLA; PCF11; POLR2H; PRPF38B; RBBP6; RBM14; RBM4; RBM7; SFRS12; SFRS13A; TARDBP;
M phase	GO_process	0.000166056	0.793234	15881	515 ( 3.2%)	228	19 ( 8.3%)	CCNA2; CDK13; DNASE1L2; INSR; L3MBTL; MORC2; PDS5A; RAD54L; RBM7; RCC1; RCC2; SETD8; SMAD2; SPG20; SYCP3; TARDBP; ZNF318; ZNF330;
regulation of nuclear mRNA splicing, via spliceosome	GO_process	0.000167332	0.795724	15881	20 ( 0.1%)	228	4 ( 1.8%)	CWC22; HNRPLL; RBM4; SFRS13A;
response to protein stimulus	GO_process	0.000170667	0.802088	15881	138 ( 0.9%)	228	9 ( 3.9%)	DNAJA1; DNAJB1; DNAJB6; HSPA1A; HSPA1B; HSPA1L; HSPB1; HSPB9; INSR; TRAF2;
Renal cell carcinoma	kegg	0.000207564	0.86057	5385	70 ( 1.3%)	67	6 ( 9.0%)	CREBBP; FLCN; GAB1; PAK2; SOS1;
response to heat	GO_process	0.000284312	0.932713	15881	117 ( 0.7%)	228	8 ( 3.5%)	DNAJA1; HSPA1A; HSPA1B; HSPA1L; HSPB1; HSPB9; PAK2; RPS6KB1; SPR;
protein complex biogenesis	GO_process	0.000289261	0.935801	21997	961 ( 4.4%)	282	26 ( 9.2%)	ADSL; AHCTF1; CCDC88C; CREBBP; DNASE1L2; EED; IGF1R; INSR; MED13; MICALL2; MSL1; MSTO1; NCOA6; PAK2; POLR2H; SBF2; SEC24C; SLC2A4RG; SLC7A9; SMAD2; SMAD4; STIP1; TRAF2; TUBD1; YY1;
dorsal/ventral axis specification	GO_process	0.000325298	0.954403	15881	10 ( 0.1%)	228	3 ( 1.3%)	FRAT2; SMAD2; SMAD4;
Huntingtons Disease Signaling (1deza)	IngenuityPathways	0.000343257	0.96155	21997	206 ( 0.9%)	282	10 ( 3.5%)	ATF4; CREBBP; DNAJB1; HSPA1A; HSPA1B; HSPA1L; IGF1R; POLR2H; SOS1;
protein refolding	GO_process	0.000350822	0.964215	15881	24 ( 0.2%)	228	4 ( 1.8%)	HSPA1A; HSPA1B; HSPA1L; HSPB9; STIP1;
chromatin organization	GO_process	0.00040714	0.979036	21997	518 ( 2.4%)	282	17 ( 6.0%)	BANP; C11orf30; CREBBP; EED; HBP1; HIST1H2BD; KDM2A; L3MBTL; MSL1; MSL2; RAD54L; RBM14; RBM4; SETD8; SYCP3; WHSC1; YY1;
MAPK signaling pathway	kegg	0.000415952	0.980719	5385	269 ( 5.0%)	67	11 (16.4%)	ATF4; FGFR4; HSPA1A; HSPA1B; HSPA1L; HSPB1; PAK2; PPM1B; SOS1; TRAF2;
cellular response to endogenous stimulus	GO_process	0.000444697	0.985324	21997	175 ( 0.8%)	282	9 ( 3.2%)	CUZD1; GAB1; GNAS; IGF1R; INSR; KDM2A; RPS6KB1; SMAD2; SOCS4;
mitosis	GO_process	0.000451128	0.986194	15881	343 ( 2.2%)	228	14 ( 6.1%)	CCNA2; CDK13; DNASE1L2; INSR; L3MBTL; PDS5A; RAD54L; RCC1; RCC2; SETD8; SMAD2; SPG20; TARDBP; ZNF330;
nuclear division	GO_process	0.000451128	0.986194	15881	343 ( 2.2%)	228	14 ( 6.1%)	CCNA2; CDK13; DNASE1L2; INSR; L3MBTL; PDS5A; RAD54L; RCC1; RCC2; SETD8; SMAD2; SPG20; TARDBP; ZNF330;
mRNA metabolic process	GO_process	0.000485107	0.990001	15881	429 ( 2.7%)	228	16 ( 7.0%)	CEBPG; CWC22; HNRPLL; HSPA1A; HSPA1B; MSL1; NCBP1; PAPOLA; PCF11; PHRF1; PNPT1; PNRC2; PRPF38B; RBM4; SFRS12; SFRS13A; TARDBP;
oocyte dorsal/ventral axis specification	GO_process	0.000487156	0.990194	21997	3 ( 0.0%)	282	2 ( 0.7%)	FRAT2; SMAD4;
positive regulation of nitrogen compound metabolic process	GO_process	0.000530678	0.993513	15881	899 ( 5.7%)	228	26 (11.4%)	ATF4; CCNA2; CEBPG; CKLF; CREBBP; HNRPLL; IGF1R; INSR; KDM2A; KLF15; MED13; NCBP1; NCOA6; NFATC3; RBM14; RBM4; RIT1; SIX4; SMAD2; SMAD4; SPR; TMX1; TOPORS; TRAF2; ZBTB38; ZXDC;
mitotic cell cycle	GO_process	0.000568092	0.995453	15881	661 ( 4.2%)	228	21 ( 9.2%)	CCNA2; CDK13; DNASE1L2; E2F6; FOXN3; G0S2; INSR; L3MBTL; PDS5A; PPM1D; PSMB1; PSMD6; PTOV1; RAD54L; RCC1; RCC2; SETD8; SMAD2; SPG20; TARDBP; ZNF330;
cellular response to organic substance	GO_process	0.000595555	0.996497	21997	221 ( 1.0%)	282	10 ( 3.5%)	CUZD1; GAB1; GNAS; IGF1R; INSR; KDM2A; RPS6KB1; SMAD2; SOCS4; SRRT;
organelle fission	GO_process	0.000599357	0.996621	15881	353 ( 2.2%)	228	14 ( 6.1%)	CCNA2; CDK13; DNASE1L2; INSR; L3MBTL; PDS5A; RAD54L; RCC1; RCC2; SETD8; SMAD2; SPG20; TARDBP; ZNF330;
regulation of nuclear division	GO_process	0.000608452	0.996901	21997	112 ( 0.5%)	282	7 ( 2.5%)	CDK13; INSR; L3MBTL; RCC1; RCC2; SMAD2; SPG20;
Development_PIP3 signaling in cardiac myocytes	GeneGo	0.000633355	0.997553	21997	31 ( 0.1%)	282	4 ( 1.4%)	GAB1; IGF1R; INSR; RPS6KB1;
M phase of mitotic cell cycle	GO_process	0.000651185	0.997935	15881	356 ( 2.2%)	228	14 ( 6.1%)	CCNA2; CDK13; DNASE1L2; INSR; L3MBTL; PDS5A; RAD54L; RCC1; RCC2; SETD8; SMAD2; SPG20; TARDBP; ZNF330;

## Sheet: (-)Ndg
Keyword	Source	Pvalue	Evalue	Bkg Set Size (aka. Background Size)	Bkg Set Count (aka. Set Size)	Input Set Size (aka. Input Size)	Input Set Count (aka. Overlap Size)	Genes
oxidation reduction	GO_process	2.33149e-06	0.0218852	15881	629 ( 4.0%)	265	28 (10.6%)	ACAD9; ACADSB; AKR1A1; ALKBH3; ALOX12B; C17orf101; COQ6; CRYZL1; CYB561D2; CYP4F2; DHFRL1; DHRS11; DHRS12; DHRS7B; FTO; GPD1; HSD17B8; MDH1B; MPO; OXA1L; PNPO; PPOX; PYCR2; PYCRL; SRD5A3; TM7SF2;
cellular ketone metabolic process	GO_process	9.38726e-06	0.0852412	21997	717 ( 3.3%)	325	27 ( 8.3%)	ACAD9; ACADSB; AKR1A1; ALOX12B; ASL; BCKDK; COQ4; COQ6; CYB561D2; CYP4F2; DHFRL1; FECH; FPGS; GPD1; GSS; GSTZ1; HACL1; HSD17B8; MDH1B; MTR; PEX7; PYCR2; PYCRL; RBP1; SLC16A8; STRADA;
Lysosome	kegg	1.28307e-05	0.114654	21997	121 ( 0.6%)	325	10 ( 3.1%)	ABCB9; ACP2; CTSL2; CTSO; FUCA1; IDS; NAT6; SGSH;
cellular aromatic compound metabolic process	GO_process	3.60981e-05	0.290087	21997	165 ( 0.8%)	325	11 ( 3.4%)	ASMT; ASMTL; COQ6; DDA1; FECH; FPGS; GART; GSTZ1; MTR; PEMT;
oxoacid metabolic process	GO_process	5.40289e-05	0.401185	21997	705 ( 3.2%)	325	25 ( 7.7%)	ACAD9; ACADSB; AKR1A1; ALOX12B; ASL; BCKDK; CYB561D2; CYP4F2; DHFRL1; FECH; FPGS; GPD1; GSS; GSTZ1; HACL1; HSD17B8; MDH1B; MTR; PEX7; PYCR2; PYCRL; RBP1; SLC16A8; STRADA;
Fructose metabolism	GeneGo	0.000115353	0.665419	21997	33 ( 0.2%)	325	5 ( 1.5%)	AMY1A; AMY2B;
heterocycle biosynthetic process	GO_process	0.000123202	0.689441	15881	67 ( 0.4%)	265	7 ( 2.6%)	ASMT; ASMTL; FECH; PPOX; PYCR2; PYCRL;
Fructose metabolism/ Rodent version	GeneGo	0.000133616	0.718673	21997	34 ( 0.2%)	325	5 ( 1.5%)	AMY1A; AMY2B;
cellular nitrogen compound biosynthetic process	GO_process	0.000171453	0.803561	21997	230 ( 1.0%)	325	12 ( 3.7%)	ASL; ASMT; ASMTL; DHFRL1; FECH; GART; MTR; NMRAL1; PPOX; PYCR2; PYCRL;
small molecule biosynthetic process	GO_process	0.000174762	0.809635	21997	378 ( 1.7%)	325	16 ( 4.9%)	AKR1A1; ALOX12B; ASL; ASMT; ASMTL; DHDDS; DHFRL1; DOLK; GART; GPD1; GSS; HSD17B8; MTR; PNPO; PYCR2; PYCRL;
carbohydrate catabolic process	GO_process	0.00019106	0.836922	15881	148 ( 0.9%)	265	10 ( 3.8%)	AKR1A1; AMY1A; ENO4; FUCA1; GALE; GPD1; IDS; NAT6;
One Carbon Pool by Folate (dst)	IngenuityPathways	0.000277276	0.928065	21997	22 ( 0.1%)	325	4 ( 1.2%)	DHFRL1; GART; MTFMT; MTR;
carboxylic acid metabolic process	GO_process	0.00032433	0.953981	15881	705 ( 4.4%)	265	25 ( 9.4%)	ACAD9; ACADSB; AKR1A1; ALOX12B; ASL; BCKDK; CYB561D2; CYP4F2; DHFRL1; FECH; FPGS; GPD1; GSS; GSTZ1; HACL1; HSD17B8; MDH1B; MTR; PEX7; PYCR2; PYCRL; RBP1; SLC16A8; STRADA;
cellular nitrogen compound metabolic process	GO_process	0.000346897	0.962857	21997	527 ( 2.4%)	325	19 ( 5.8%)	ASL; ASMT; ASMTL; BCKDK; DHFRL1; FECH; FHIT; GART; GPD1; GSS; GSTZ1; MTR; NMRAL1; PEMT; PPOX; PYCR2; PYCRL;
organic acid metabolic process	GO_process	0.000391545	0.97569	15881	714 ( 4.5%)	265	25 ( 9.4%)	ACAD9; ACADSB; AKR1A1; ALOX12B; ASL; BCKDK; CYB561D2; CYP4F2; DHFRL1; FECH; FPGS; GPD1; GSS; GSTZ1; HACL1; HSD17B8; MDH1B; MTR; PEX7; PYCR2; PYCRL; RBP1; SLC16A8; STRADA;
cofactor metabolic process	GO_process	0.000538238	0.993963	15881	232 ( 1.5%)	265	12 ( 4.5%)	COQ4; COQ6; CRYZL1; FECH; FPGS; GPD1; GSS; MDH1B; MTR; PPOX; RBP1;

## Sheet: Alz
Keyword	Source	Pvalue	Evalue	Bkg Set Size (aka. Background Size)	Bkg Set Count (aka. Set Size)	Input Set Size (aka. Input Size)	Input Set Count (aka. Overlap Size)	Genes
extracellular matrix organization	GO_process	1.68508e-20	1.5993e-16	21997	148 ( 0.7%)	231	23 (10.0%)	ANTXR2; ANXA2; ANXA2P2; B4GALT1; C4orf31; COL18A1; COL1A1; COL1A2; COL3A1; COL4A6; COL6A2; COL8A2; DCN; ECM2; EGFLAM; FBLN5; FOXC1; LTBP1; LTBP2; MYH11; NID1; OLFML2A; PODN; TNFRSF11B;
extracellular structure organization	GO_process	5.2183e-16	4.95269e-12	21997	233 ( 1.1%)	231	23 (10.0%)	ANTXR2; ANXA2; ANXA2P2; B4GALT1; C4orf31; COL18A1; COL1A1; COL1A2; COL3A1; COL4A6; COL6A2; COL8A2; DCN; ECM2; EGFLAM; FBLN5; FOXC1; LTBP1; LTBP2; MYH11; NID1; OLFML2A; PODN; TNFRSF11B;
skeletal system development	GO_process	6.24835e-16	5.93031e-12	21997	446 ( 2.0%)	231	30 (13.0%)	ALX3; ANXA2; BMP4; BMP5; BMP6; CLEC3B; COL1A1; COL1A2; COL3A1; COL6A2; CTSK; DSP; FAM20A; FOXC1; FRZB; GAS1; IGF2; IGF2AS; IGSF10; LEPR; LTBP2; MGP; OMD; PRELP; PRRX2; SCUBE3; SIX1; TBX15; THSD4; TNFRSF11B; TWIST1;
epithelium development	GO_process	1.1847e-13	1.1244e-09	21997	331 ( 1.5%)	231	24 (10.4%)	ALDH1A2; B4GALT1; BMP4; CCND1; COL18A1; COL1A2; CXCR7; DEFB1; DSP; FOXD1; FZD2; GPC3; KDR; MUC4; NR2F2; OSR1; PGR; RIPK4; SIX1; TBX18; TFF3; TWIST1; ZIC2;
tissue development	GO_process	4.82036e-11	4.575e-07	15881	919 ( 5.8%)	207	39 (18.8%)	ALDH1A2; B4GALT1; BMP4; BMP5; BMP6; CCND1; COL18A1; COL1A1; COL1A2; COL3A1; CRABP2; CXCR7; DEFB1; DSP; FOXC1; FOXD1; FZD2; GPC3; IGSF10; KDR; MGP; MUC4; MYH11; NR2F2; OMD; OSR1; PGR; PRRX2; RIPK4; SIX1; SVIL; TBX18; TFF3; THSD4; TIMP3; TWIST1; ZIC2;
cell motility	GO_process	7.43553e-10	7.05706e-06	21997	872 ( 4.0%)	231	32 (13.9%)	AGTR1; AMICA1; B4GALT1; BMP4; C7; COL18A1; CXCR7; DEFB1; ECM2; EGFLAM; F10; FBLN5; FN1; FOXC1; JAM2; JUB; KDR; LTBP1; LTBP2; MGP; NID1; NR2F2; PDGFD; PTGDS; RARRES2; SIX1; SLC13A4; TFF3; TWIST1; VCAM1; VCL;
organ morphogenesis	GO_process	1.12712e-09	1.06975e-05	15881	721 ( 4.5%)	207	32 (15.5%)	ALDH1A2; ALX3; BMP4; BMP6; CCND1; COL18A1; COL1A1; COL1A2; COL4A6; COL8A2; DCN; DEFB1; DSP; FBLN5; FOXC1; FOXD1; GAS1; GPC3; IGF2; IGF2AS; MGP; MUC4; OSR1; PDGFD; PRRX2; SIX1; TBX15; TBX18; TNFRSF11B; TWIST1; WNT6; ZIC1; ZIC2;
bone development	GO_process	1.41008e-09	1.33831e-05	21997	218 ( 1.0%)	231	16 ( 6.9%)	BMP4; BMP5; BMP6; COL1A1; COL1A2; COL6A2; CTSK; DSP; FAM20A; FOXC1; IGF2; IGF2AS; IGSF10; LEPR; MGP; OMD; THSD4;
anatomical structure formation involved in morphogenesis	GO_process	1.00275e-08	9.51668e-05	21997	574 ( 2.6%)	231	24 (10.4%)	ANXA2; ANXA2P2; B4GALT1; BMP4; COL18A1; COL1A1; COL4A6; COL8A2; CXCR7; DEFB1; FN1; FOXC1; IL18; KDR; KRT19; LEPR; MYH11; PDGFD; SIX1; TBX18; TFF3; TWIST1; VCAM1; ZIC2;
ossification	GO_process	1.49893e-08	0.000142253	15881	209 ( 1.3%)	207	16 ( 7.7%)	BMP4; BMP5; BMP6; COL1A1; COL1A2; COL6A2; CTSK; DSP; FAM20A; FOXC1; IGF2; IGF2AS; IGSF10; LEPR; MGP; OMD; THSD4;
cell-substrate adhesion	GO_process	1.77899e-08	0.000168829	15881	241 ( 1.5%)	207	17 ( 8.2%)	ANTXR2; C4orf31; COL18A1; COL1A1; COL1A2; COL3A1; ECM2; EGFLAM; FBLN5; FN1; ITGBL1; JUB; LYVE1; MRC2; MUC4; NID1; NID2;
blood vessel development	GO_process	3.15432e-08	0.000299332	15881	457 ( 2.9%)	207	23 (11.1%)	ANTXR2; ANXA2; ANXA2P2; B4GALT1; BMP4; COL18A1; COL1A1; COL1A2; COL3A1; COL4A6; COL8A2; CXCR7; DEFB1; FN1; FOXC1; IL18; KDR; LEPR; NR2F2; PDGFD; PRRX2; TFF3; VCAM1;
vasculature development	GO_process	4.00696e-08	0.000380229	15881	463 ( 2.9%)	207	23 (11.1%)	ANTXR2; ANXA2; ANXA2P2; B4GALT1; BMP4; COL18A1; COL1A1; COL1A2; COL3A1; COL4A6; COL8A2; CXCR7; DEFB1; FN1; FOXC1; IL18; KDR; LEPR; NR2F2; PDGFD; PRRX2; TFF3; VCAM1;
Hepatic Fibrosis Hepatic Stellate Cell Activation (1nilk)	IngenuityPathways	9.50897e-08	0.000902089	21997	126 ( 0.6%)	231	11 ( 4.8%)	AGTR1; COL1A1; COL1A2; COL3A1; FN1; KDR; LEPR; MYH11; MYL9; TNFRSF11B; VCAM1;
localization of cell	GO_process	1.0627e-07	0.0010081	15881	873 ( 5.5%)	207	32 (15.5%)	AGTR1; AMICA1; B4GALT1; BMP4; C7; COL18A1; CXCR7; DEFB1; ECM2; EGFLAM; F10; FBLN5; FN1; FOXC1; JAM2; JUB; KDR; LTBP1; LTBP2; MGP; NID1; NR2F2; PDGFD; PTGDS; RARRES2; SIX1; SLC13A4; TFF3; TWIST1; VCAM1; VCL;
Human_osteogenesis_Q1.0_(HS026)	SuperArray pathways	1.73747e-07	0.00164767	3243	96 ( 3.0%)	63	12 (19.0%)	BMP4; BMP5; BMP6; COL18A1; COL1A1; COL3A1; CTSK; DCN; FN1; IGF2; IGF2AS; TWIST1; VCAM1;
cell migration	GO_process	1.81059e-07	0.00171696	15881	802 ( 5.1%)	207	30 (14.5%)	AMICA1; B4GALT1; BMP4; C7; COL18A1; CXCR7; DEFB1; ECM2; EGFLAM; F10; FBLN5; FN1; FOXC1; JAM2; JUB; KDR; LTBP1; LTBP2; MGP; NID1; NR2F2; PDGFD; RARRES2; SIX1; SLC13A4; TFF3; TWIST1; VCAM1; VCL;
Focal adhesion	kegg	2.10744e-07	0.00199817	5385	199 ( 3.7%)	71	14 (19.7%)	CCND1; COL1A1; COL1A2; COL3A1; COL4A6; COL6A2; COL6A3; FN1; ITGA9; KDR; MYL9; PDGFD; VCL;
renal system development	GO_process	2.98211e-07	0.00282632	21997	112 ( 0.5%)	231	10 ( 4.3%)	AGTR1; ALDH1A2; BMP4; FOXC1; FOXD1; GPC3; NID1; OSR1; PDGFD; SIX1;
epithelial cell differentiation	GO_process	4.36554e-07	0.00413477	15881	234 ( 1.5%)	207	15 ( 7.2%)	B4GALT1; BMP4; CCND1; COL18A1; CXCR7; DEFB1; DSP; FZD2; KDR; NR2F2; OSR1; PGR; RIPK4; SIX1; TFF3;
collagen fibril organization	GO_process	5.17366e-07	0.00489828	15881	38 ( 0.2%)	207	7 ( 3.4%)	ANXA2; ANXA2P2; COL1A1; COL1A2; COL3A1; FOXC1; PODN;
morphogenesis of an epithelium	GO_process	6.09523e-07	0.00576828	15881	123 ( 0.8%)	207	11 ( 5.3%)	ALDH1A2; BMP4; COL1A2; DEFB1; FOXD1; GPC3; MUC4; SIX1; TBX18; TWIST1; ZIC2;
transmembrane receptor protein serine/threonine kinase signaling pathway	GO_process	8.38135e-07	0.00792318	15881	214 ( 1.3%)	207	14 ( 6.8%)	BMP4; BMP6; COL1A2; COL3A1; COL6A3; DAB2; FBLN5; FMOD; FOXD1; GPC3; LTBP1; LTBP2; MGP; SCUBE3;
peptide cross-linking	GO_process	8.448e-07	0.00798594	15881	26 ( 0.2%)	207	6 ( 2.9%)	C4orf31; COL3A1; DCN; DSP; EGFLAM; FN1;
muscle structure development	GO_process	1.34946e-06	0.0127261	21997	358 ( 1.6%)	231	16 ( 6.9%)	BMP4; C7; COL4A6; COL6A2; COL6A3; FOXC1; KRT19; MYH11; NR2F2; PRDM6; SIX1; SVIL; TAGLN; TBX18; TWIST1; VCAM1;
kidney development	GO_process	2.02974e-06	0.0190799	15881	112 ( 0.7%)	207	10 ( 4.8%)	AGTR1; ALDH1A2; BMP4; FOXC1; FOXD1; GPC3; NID1; OSR1; PDGFD; SIX1;
bioluminescence	GO_process	2.18293e-06	0.0205051	15881	3 ( 0.0%)	207	3 ( 1.4%)	HMCN1; NID1; NID2;
blood vessel morphogenesis	GO_process	2.79421e-06	0.0261714	15881	422 ( 2.7%)	207	19 ( 9.2%)	ANXA2; ANXA2P2; B4GALT1; BMP4; COL18A1; COL4A6; COL8A2; CXCR7; DEFB1; FN1; FOXC1; IL18; KDR; LEPR; NR2F2; PDGFD; PRRX2; TFF3; VCAM1;
tissue morphogenesis	GO_process	2.94883e-06	0.0275993	15881	205 ( 1.3%)	207	13 ( 6.3%)	ALDH1A2; BMP4; COL1A1; COL1A2; DEFB1; FOXC1; FOXD1; GPC3; MUC4; SIX1; TBX18; TWIST1; ZIC2;
positive regulation of locomotion	GO_process	3.25891e-06	0.0304569	21997	255 ( 1.2%)	231	13 ( 5.6%)	AMICA1; BMP4; C7; COL18A1; CXCR7; DEFB1; F10; KDR; MGP; PDGFD; RARRES2; TFF3; VCAM1;
cell-matrix adhesion	GO_process	3.28269e-06	0.0306757	15881	207 ( 1.3%)	207	13 ( 6.3%)	ANTXR2; COL18A1; COL1A2; COL3A1; ECM2; FBLN5; ITGBL1; JUB; LYVE1; MRC2; MUC4; NID1; NID2;
response to wounding	GO_process	4.17582e-06	0.0388577	15881	933 ( 5.9%)	207	30 (14.5%)	AGTR1; ANXA2; ANXA2P2; AOX1; B4GALT1; BMP6; C7; CFH; CFHR1; COL1A2; COL3A1; COL6A2; DSP; F10; FN1; IGSF10; JUB; LEPR; LYVE1; PDGFD; PRRX2; PTGDS; RARRES2; RIPK4; SERPIND1; SERPING1; TFF3; TIMP3; VCAM1;
biomineral formation	GO_process	6.42015e-06	0.0591145	15881	76 ( 0.5%)	207	8 ( 3.9%)	BMP4; BMP6; COL1A1; COL1A2; DSP; MGP; OMD; THSD4;
regulation of cellular component movement	GO_process	7.62226e-06	0.0697884	21997	458 ( 2.1%)	231	17 ( 7.4%)	AMICA1; B4GALT1; BMP4; C7; COL18A1; ECM2; F10; FBLN5; JUB; KDR; MGP; NR2F2; PDGFD; RARRES2; TFF3; VCAM1; VCL;
regulation of cell-substrate adhesion	GO_process	9.66297e-06	0.0876319	21997	71 ( 0.3%)	231	7 ( 3.0%)	ANTXR2; C4orf31; COL18A1; COL1A1; ECM2; EGFLAM; NID1;
regulation of biomineral formation	GO_process	1.0668e-05	0.096293	21997	48 ( 0.2%)	231	6 ( 2.6%)	BMP4; BMP6; COL1A2; DSP; MGP; THSD4;
tube development	GO_process	1.13399e-05	0.102038	15881	232 ( 1.5%)	207	13 ( 6.3%)	ALDH1A2; B4GALT1; BMP4; DEFB1; FOXC1; FOXD1; GPC3; KDR; MGP; OSR1; SIX1; TWIST1; ZIC2;
tube morphogenesis	GO_process	1.16277e-05	0.104487	15881	136 ( 0.9%)	207	10 ( 4.8%)	B4GALT1; BMP4; DEFB1; FOXD1; GPC3; KDR; MGP; SIX1; TWIST1; ZIC2;
ECM-receptor interaction	kegg	1.19871e-05	0.107537	5385	84 ( 1.6%)	71	8 (11.3%)	COL1A1; COL1A2; COL3A1; COL4A6; COL6A2; COL6A3; FN1; ITGA9;
epithelial tube morphogenesis	GO_process	1.27317e-05	0.113822	21997	74 ( 0.3%)	231	7 ( 3.0%)	BMP4; DEFB1; FOXD1; GPC3; SIX1; TWIST1; ZIC2;
urogenital system development	GO_process	1.59643e-05	0.140598	15881	141 ( 0.9%)	207	10 ( 4.8%)	AGTR1; ALDH1A2; BMP4; FOXC1; FOXD1; GPC3; NID1; OSR1; PDGFD; SIX1;
ureteric bud development	GO_process	1.61792e-05	0.142349	15881	42 ( 0.3%)	207	6 ( 2.9%)	BMP4; FOXC1; FOXD1; GPC3; OSR1; SIX1;
bone mineralization	GO_process	1.7218e-05	0.150763	15881	63 ( 0.4%)	207	7 ( 3.4%)	BMP4; BMP6; COL1A2; DSP; MGP; OMD; THSD4;
positive regulation of cell adhesion	GO_process	1.81476e-05	0.158223	15881	114 ( 0.7%)	207	9 ( 4.3%)	AMICA1; ANTXR2; C4orf31; COL18A1; CXCR7; ECM2; EGFLAM; FBLN5; NID1;
Retinol metabolism / Rodent version	GeneGo	1.95413e-05	0.169285	21997	32 ( 0.1%)	231	5 ( 2.2%)	ALDH1A2; CRABP1; CYP1B1; CYP3A5;
peptide cross-linking via chondroitin 4-sulfate glycosaminoglycan	GO_process	2.23362e-05	0.191032	21997	6 ( 0.0%)	231	3 ( 1.3%)	C4orf31; DCN; EGFLAM;
embryonic morphogenesis	GO_process	2.42761e-05	0.20579	15881	325 ( 2.0%)	207	15 ( 7.2%)	ALDH1A2; ALX3; BMP4; CRABP2; DEFB1; FOXC1; GAS1; OSR1; PRRX2; SIX1; TBX15; TBX18; TWIST1; ZIC1; ZIC2;
regulation of bone mineralization	GO_process	2.43176e-05	0.206103	15881	45 ( 0.3%)	207	6 ( 2.9%)	BMP4; BMP6; COL1A2; DSP; MGP; THSD4;
odontogenesis	GO_process	2.85549e-05	0.237398	15881	68 ( 0.4%)	207	7 ( 3.4%)	BMP4; COL1A1; COL1A2; DSP; FOXC1; OSR1; TNFRSF11B;
response to mechanical stimulus	GO_process	3.14314e-05	0.257936	15881	69 ( 0.4%)	207	7 ( 3.4%)	BMP4; COL1A1; COL3A1; IGFBP2; MGP; TFF3; TIMP3;
regulation of locomotion	GO_process	3.31581e-05	0.269998	15881	459 ( 2.9%)	207	18 ( 8.7%)	AMICA1; BMP4; C7; COL18A1; CXCR7; DEFB1; ECM2; F10; FBLN5; JUB; KDR; MGP; NR2F2; PDGFD; RARRES2; TFF3; VCAM1; VCL;
Retinol metabolism	GeneGo	3.53531e-05	0.28505	21997	36 ( 0.2%)	231	5 ( 2.2%)	ALDH1A2; CRABP1; CYP1B1; CYP3A5;
skeletal system morphogenesis	GO_process	3.55498e-05	0.286383	21997	118 ( 0.5%)	231	8 ( 3.5%)	ALX3; BMP6; COL1A1; GAS1; MGP; PRRX2; SIX1; TBX15;
epithelial cell proliferation	GO_process	3.89576e-05	0.309095	15881	97 ( 0.6%)	207	8 ( 3.9%)	B4GALT1; BMP4; COL8A2; GAS1; KDR; PGR; SLPI; TBX18;
positive regulation of cell-substrate adhesion	GO_process	4.05293e-05	0.319326	21997	37 ( 0.2%)	231	5 ( 2.2%)	ANTXR2; C4orf31; ECM2; EGFLAM; NID1;
positive regulation of mesenchymal cell proliferation	GO_process	4.51313e-05	0.348417	15881	16 ( 0.1%)	207	4 ( 1.9%)	GAS1; KDR; PRRX2; TBX18;
branching morphogenesis of a tube	GO_process	4.5426e-05	0.350237	15881	73 ( 0.5%)	207	7 ( 3.4%)	B4GALT1; BMP4; FOXD1; GPC3; KDR; MGP; SIX1;
chordate embryonic development	GO_process	4.9912e-05	0.377323	15881	430 ( 2.7%)	207	17 ( 8.2%)	ALDH1A2; ALX3; BMP4; COL1A1; COL1A2; DAB2; DEFB1; FOXC1; GAS1; GPC3; LYVE1; PRRX2; SIX1; TBX15; TBX18; TWIST1; ZIC2;
epithelial cell development	GO_process	5.42048e-05	0.402184	15881	32 ( 0.2%)	207	5 ( 2.4%)	B4GALT1; BMP4; COL18A1; CXCR7; PGR;
wound healing	GO_process	5.75782e-05	0.421022	15881	310 ( 2.0%)	207	14 ( 6.8%)	ANXA2; ANXA2P2; B4GALT1; BMP6; COL3A1; DSP; F10; IGSF10; JUB; PDGFD; SERPIND1; SERPING1; TFF3; TIMP3;
embryonic development ending in birth or egg hatching	GO_process	5.75901e-05	0.421087	15881	435 ( 2.7%)	207	17 ( 8.2%)	ALDH1A2; ALX3; BMP4; COL1A1; COL1A2; DAB2; DEFB1; FOXC1; GAS1; GPC3; LYVE1; PRRX2; SIX1; TBX15; TBX18; TWIST1; ZIC2;
angiogenesis	GO_process	6.05726e-05	0.437246	15881	352 ( 2.2%)	207	15 ( 7.2%)	ANXA2; ANXA2P2; B4GALT1; BMP4; COL18A1; COL4A6; COL8A2; CXCR7; FN1; IL18; KDR; LEPR; PDGFD; TFF3; VCAM1;
muscle organ development	GO_process	6.52816e-05	0.461844	21997	292 ( 1.3%)	231	12 ( 5.2%)	BMP4; C7; COL4A6; COL6A2; COL6A3; FOXC1; MYH11; NR2F2; SIX1; SVIL; TAGLN; TWIST1;
Acute Phase Response Signaling (1nilf)	IngenuityPathways	6.74961e-05	0.473038	21997	166 ( 0.8%)	231	9 ( 3.9%)	CRABP1; CRABP2; FN1; IL18; ITIH2; SERPIND1; SERPING1; TNFRSF11B;
metanephros development	GO_process	6.9951e-05	0.485175	15881	54 ( 0.3%)	207	6 ( 2.9%)	BMP4; FOXC1; FOXD1; GPC3; OSR1; SIX1;
regulation of cell adhesion	GO_process	7.20457e-05	0.49531	15881	277 ( 1.7%)	207	13 ( 6.3%)	AMICA1; ANTXR2; C4orf31; COL18A1; COL1A1; CXCR7; DAB2; ECM2; EGFLAM; FBLN5; IL18; NID1;
smooth muscle cell differentiation	GO_process	7.4343e-05	0.506196	15881	18 ( 0.1%)	207	4 ( 1.9%)	BMP4; PRDM6; TBX18; VCAM1;
regulation of mesenchymal cell proliferation	GO_process	7.4343e-05	0.506196	15881	18 ( 0.1%)	207	4 ( 1.9%)	GAS1; KDR; PRRX2; TBX18;
embryonic forelimb morphogenesis	GO_process	7.4343e-05	0.506196	15881	18 ( 0.1%)	207	4 ( 1.9%)	ALDH1A2; ALX3; CRABP2; TWIST1;
positive regulation of cellular component movement	GO_process	7.44073e-05	0.506497	21997	251 ( 1.1%)	231	11 ( 4.8%)	AMICA1; BMP4; C7; COL18A1; F10; KDR; MGP; PDGFD; RARRES2; TFF3; VCAM1;
Hedgehog signaling pathway	kegg	8.18772e-05	0.540276	5385	56 ( 1.0%)	71	6 ( 8.5%)	BMP4; BMP5; BMP6; GAS1; WNT6; ZIC2;
Cell adhesion_ECM remodeling	GeneGo	8.50329e-05	0.553842	21997	43 ( 0.2%)	231	5 ( 2.2%)	COL3A1; FN1; IGF2; IGF2AS; NID1; TIMP3;
regulation of cell migration	GO_process	0.000105687	0.63327	15881	413 ( 2.6%)	207	16 ( 7.7%)	AMICA1; BMP4; C7; COL18A1; ECM2; F10; FBLN5; JUB; KDR; MGP; NR2F2; PDGFD; RARRES2; TFF3; VCAM1; VCL;
embryonic organ development	GO_process	0.000110668	0.650205	15881	177 ( 1.1%)	207	10 ( 4.8%)	ALDH1A2; ALX3; BMP4; DEFB1; GAS1; OSR1; PRRX2; SIX1; TBX15; ZIC1;
mesenchymal cell proliferation	GO_process	0.000115327	0.665339	15881	20 ( 0.1%)	207	4 ( 1.9%)	GAS1; KDR; PRRX2; TBX18;
response to estrogen stimulus	GO_process	0.000119948	0.679698	15881	145 ( 0.9%)	207	9 ( 4.3%)	ALDH1A2; BMP4; CCND1; DUSP1; IGFBP2; KRT19; LEPR; TIMP3; TNFRSF11B;
forelimb morphogenesis	GO_process	0.000141015	0.737753	15881	21 ( 0.1%)	207	4 ( 1.9%)	ALDH1A2; ALX3; CRABP2; TWIST1;
morphogenesis of a branching structure	GO_process	0.000150125	0.759479	15881	88 ( 0.6%)	207	7 ( 3.4%)	B4GALT1; BMP4; FOXD1; GPC3; KDR; MGP; SIX1;
transforming growth factor beta receptor signaling pathway	GO_process	0.00015523	0.770855	15881	150 ( 0.9%)	207	9 ( 4.3%)	COL1A2; COL3A1; COL6A3; DAB2; FBLN5; FMOD; LTBP1; LTBP2; SCUBE3;
regulation of epithelial cell proliferation	GO_process	0.000161165	0.783407	15881	89 ( 0.6%)	207	7 ( 3.4%)	B4GALT1; BMP4; GAS1; KDR; PGR; SLPI; TBX18;
intermediate mesoderm development	GO_process	0.000169087	0.799098	15881	2 ( 0.0%)	207	2 ( 1.0%)	BMP4; OSR1;
Cytoskeleton remodeling_Keratin filaments	GeneGo	0.000171996	0.80457	21997	27 ( 0.1%)	231	4 ( 1.7%)	DSP; KRT19; PKP2; VIM;
elastic fiber assembly	GO_process	0.000173032	0.806483	15881	9 ( 0.1%)	207	3 ( 1.4%)	FBLN5; LTBP1; LTBP2; MYH11;
regulation of ossification	GO_process	0.000175493	0.810952	15881	120 ( 0.8%)	207	8 ( 3.9%)	BMP4; BMP6; COL1A2; DSP; FAM20A; LEPR; MGP; THSD4;
embryonic skeletal system development	GO_process	0.000184344	0.826186	21997	79 ( 0.4%)	231	6 ( 2.6%)	ALX3; COL1A1; GAS1; PRRX2; SIX1; TBX15;
neural tube development	GO_process	0.000216168	0.871505	15881	66 ( 0.4%)	207	6 ( 2.9%)	ALDH1A2; BMP4; DEFB1; GAS1; TWIST1; ZIC2;
positive regulation of cell migration	GO_process	0.000220573	0.876768	15881	230 ( 1.4%)	207	11 ( 5.3%)	AMICA1; BMP4; C7; COL18A1; F10; KDR; MGP; PDGFD; RARRES2; TFF3; VCAM1;
branching involved in ureteric bud morphogenesis	GO_process	0.000228968	0.886208	21997	29 ( 0.1%)	231	4 ( 1.7%)	BMP4; FOXD1; GPC3; SIX1;
ureteric bud morphogenesis	GO_process	0.000228968	0.886208	21997	29 ( 0.1%)	231	4 ( 1.7%)	BMP4; FOXD1; GPC3; SIX1;
response to nutrient levels	GO_process	0.000277177	0.927998	15881	276 ( 1.7%)	207	12 ( 5.8%)	ALDH1A2; BMP4; CCND1; COL1A1; DUSP1; HFE; IGFBP2; LEPR; MGP; STRA6; TIMP3; TNFRSF11B;
RAR Activation (3ddv1)	IngenuityPathways	0.000297522	0.940644	21997	160 ( 0.7%)	231	8 ( 3.5%)	ALDH1A2; CRABP1; CRABP2; DUSP1; NR2F2;
response to nutrient	GO_process	0.000298877	0.941403	15881	200 ( 1.3%)	207	10 ( 4.8%)	ALDH1A2; BMP4; CCND1; COL1A1; DUSP1; IGFBP2; MGP; STRA6; TIMP3; TNFRSF11B;
regulation of elastin biosynthetic process	GO_process	0.000327136	0.955192	21997	3 ( 0.0%)	231	2 ( 0.9%)	FBLN5; LTBP1; LTBP2;
cartilage development	GO_process	0.000331927	0.957184	15881	100 ( 0.6%)	207	7 ( 3.4%)	BMP4; BMP5; BMP6; COL1A1; COL3A1; MGP; PRRX2;
embryonic skeletal system morphogenesis	GO_process	0.000356233	0.966007	21997	58 ( 0.3%)	231	5 ( 2.2%)	ALX3; GAS1; PRRX2; SIX1; TBX15;
endothelium development	GO_process	0.000381721	0.973314	21997	33 ( 0.2%)	231	4 ( 1.7%)	COL18A1; CXCR7; KDR; NR2F2;
embryonic organ morphogenesis	GO_process	0.000391832	0.975756	15881	135 ( 0.9%)	207	8 ( 3.9%)	ALX3; DEFB1; GAS1; OSR1; PRRX2; SIX1; TBX15; ZIC1;
cellular hormone metabolic process	GO_process	0.000398246	0.977189	21997	91 ( 0.4%)	231	6 ( 2.6%)	ALDH1A2; BMP4; BMP6; CRABP2; CYP1B1; LEPR;
response to vitamin	GO_process	0.000421638	0.981732	15881	104 ( 0.7%)	207	7 ( 3.4%)	ALDH1A2; BMP4; CCND1; DUSP1; IGFBP2; STRA6; TIMP3;
negative regulation of epithelial cell differentiation	GO_process	0.000440259	0.984693	15881	12 ( 0.1%)	207	3 ( 1.4%)	CCND1; OSR1; RIPK4;
middle ear morphogenesis	GO_process	0.000440259	0.984693	15881	12 ( 0.1%)	207	3 ( 1.4%)	GAS1; OSR1; PRRX2;
Eicosanoid Signaling (xy6m)	IngenuityPathways	0.000523726	0.993071	21997	63 ( 0.3%)	231	5 ( 2.2%)	MRC2; PLA2R1; PTGDR; PTGDS; PTGFR; PTGIS;
enzyme linked receptor protein signaling pathway	GO_process	0.000549222	0.994561	15881	676 ( 4.3%)	207	20 ( 9.7%)	BMP4; BMP6; COL1A2; COL3A1; COL6A3; DAB2; FBLN5; FMOD; FOXC1; FOXD1; GPC3; IGF2; IGF2AS; IGFBP2; KDR; LEPR; LTBP1; LTBP2; MGP; PDGFD; SCUBE3;
positive regulation of epithelial cell proliferation	GO_process	0.000618884	0.997193	15881	53 ( 0.3%)	207	5 ( 2.4%)	B4GALT1; GAS1; KDR; SLPI; TBX18;
leptin-mediated signaling pathway	GO_process	0.000649735	0.997906	21997	4 ( 0.0%)	231	2 ( 0.9%)	LEPR;
positive regulation of kidney development	GO_process	0.000649735	0.997906	21997	4 ( 0.0%)	231	2 ( 0.9%)	BMP4; FOXD1;
appendage development	GO_process	0.000658865	0.99808	15881	112 ( 0.7%)	207	7 ( 3.4%)	ALDH1A2; ALX3; CRABP2; GAS1; NR2F2; PRRX2; TWIST1;
limb development	GO_process	0.000658865	0.99808	15881	112 ( 0.7%)	207	7 ( 3.4%)	ALDH1A2; ALX3; CRABP2; GAS1; NR2F2; PRRX2; TWIST1;
regulation of epithelial cell differentiation	GO_process	0.000674898	0.998351	15881	54 ( 0.3%)	207	5 ( 2.4%)	CCND1; DEFB1; OSR1; RIPK4; TFF3;
response to extracellular stimulus	GO_process	0.000717694	0.998902	15881	307 ( 1.9%)	207	12 ( 5.8%)	ALDH1A2; BMP4; CCND1; COL1A1; DUSP1; HFE; IGFBP2; LEPR; MGP; STRA6; TIMP3; TNFRSF11B;
